# Supplementary material for: Comparative genomic analysis of Clostridium difficile ribotype 027 strains including the newly sequenced strain NCKUH-21 isolated from a patient in Taiwan
Source: Gut Pathog. 2017 Nov 29;9:70. doi: 10.1186/s13099-017-0219-4 (PMC5708112; doi:10.1186/s13099-017-0219-4)
Supplement: Supplementary file 2 — Additional file 2: Table S1. Data for Clostridium difficile strain NCKUH-21 genes. The columns are as follows: locus_tag, length in amino acids (Laa), G+C content at the third codon positions (GC3), binary number (1 or 0) indicating whether the gene is NCKUH-21 strain-specific (StrainSpecific), gene and product names, and the most similar sequence annotation in the UniRef90 database (FASTA header and organism name). [file 13099_2017_219_MOESM2_ESM.csv]

locus_tag	Laa	GC3	StrainSpecific	gene	product	UniRef90 FASTA header	Organism
NCKUH21_00002	168	0.152	0	niaR	putative transcription repressor NiaR	>UniRef90_A0A0N0P1S3 Small-molecule-binding protein n=1 Tax=Clostridioides difficile TaxID=1496 RepID=A0A0N0P1S3_CLODI	Clostridioides difficile (Peptoclostridium difficile)
NCKUH21_00003	292	0.142	0	mscS_1	small-conductance mechanosensitive channel	>UniRef90_A0A160Y0D2 Small-conductance mechanosensitive channel n=33 Tax=Clostridiales TaxID=186802 RepID=A0A160Y0D2_CLODI	Clostridioides difficile (Peptoclostridium difficile)
NCKUH21_00005	422	0.086	0	serS_1	serine--tRNA ligase	>UniRef90_C9YHG2 Serine--tRNA ligase n=38 Tax=Clostridiales TaxID=186802 RepID=C9YHG2_PEPDR	Peptoclostridium difficile (strain R20291) (Clostridium difficile)
NCKUH21_00006	150	0.137	0	tadA_1	tRNA-specific adenosine deaminase	>UniRef90_A0A160WNZ4 tRNA-specific adenosine deaminase n=37 Tax=Clostridiales TaxID=186802 RepID=A0A160WNZ4_CLODI	Clostridioides difficile (Peptoclostridium difficile)
NCKUH21_00011	544	0.138	0	dnaX_1	DNA polymerase III subunit gamma/tau	>UniRef90_A0A031WGN5 DNA polymerase III subunit gamma/tau n=53 Tax=Clostridiales TaxID=186802 RepID=A0A031WGN5_CLODI	Clostridioides difficile (Peptoclostridium difficile)
NCKUH21_00012	115	0.122	0		nucleoid-associated protein	>UniRef90_Q18CA3 Nucleoid-associated protein CD630_00170 n=30 Tax=Clostridiales TaxID=186802 RepID=Y017_PEPD6	Peptoclostridium difficile (strain 630) (Clostridium difficile)
NCKUH21_00013	198	0.168	0	recR	recombination protein RecR	>UniRef90_Q18CA2 Recombination protein RecR n=29 Tax=Clostridiales TaxID=186802 RepID=RECR_PEPD6	Peptoclostridium difficile (strain 630) (Clostridium difficile)
NCKUH21_00014	72	0.072	0		hypothetical protein	>UniRef90_A0A031WFN3 Uncharacterized protein n=19 Tax=Clostridiales TaxID=186802 RepID=A0A031WFN3_CLODI	Clostridioides difficile (Peptoclostridium difficile)
NCKUH21_00015	400	0.138	0	ugtP_1	processive diacylglycerol beta-glucosyltransferase	>UniRef90_A0A0N1IEN3 Processive diacylglycerol beta-glucosyltransferase n=45 Tax=Clostridiales TaxID=186802 RepID=A0A0N1IEN3_CLODI	Clostridioides difficile (Peptoclostridium difficile)
NCKUH21_00034	136	0.127	0		hypothetical protein	>UniRef90_C9YHG8 Uncharacterized protein n=40 Tax=Clostridiales TaxID=186802 RepID=C9YHG8_PEPDR	Peptoclostridium difficile (strain R20291) (Clostridium difficile)
NCKUH21_00035	30	0.172	0		hypothetical protein	>UniRef90_A0A1R2EG14 Uncharacterised protein n=3 Tax=Clostridioides difficile TaxID=1496 RepID=A0A1R2EG14_CLODI
NCKUH21_00036	1142	0.106	0	cfiB	2-oxoglutarate carboxylase small subunit	>UniRef90_A0A069AHU3 Pyruvate carboxylase n=55 Tax=Clostridiales TaxID=186802 RepID=A0A069AHU3_CLODI	Clostridioides difficile (Peptoclostridium difficile)
NCKUH21_00037	641	0.131	0	fusA_1	elongation factor G	>UniRef90_A0A031WD16 Elongation factor G n=39 Tax=Clostridiales TaxID=186802 RepID=A0A031WD16_CLODI	Clostridioides difficile (Peptoclostridium difficile)
NCKUH21_00038	156	0.138	0	ctsR	transcriptional regulator CtsR	>UniRef90_T3DT33 Transcriptional regulator CtsR n=30 Tax=Clostridiales TaxID=186802 RepID=T3DT33_CLODI	Clostridioides difficile CD160
NCKUH21_00039	163	0.121	0	mcsA	protein-arginine kinase activator protein	>UniRef90_A0A031WDZ8 Activator of protein kinase McsB n=27 Tax=Clostridiales TaxID=186802 RepID=A0A031WDZ8_CLODI	Clostridioides difficile (Peptoclostridium difficile)
NCKUH21_00040	340	0.114	0	mcsB	protein-arginine kinase	>UniRef90_A0A069APT3 Protein-arginine kinase n=45 Tax=Clostridiales TaxID=186802 RepID=A0A069APT3_CLODI	Clostridioides difficile (Peptoclostridium difficile)
NCKUH21_00041	814	0.122	0	clpC	negative regulator of genetic competence ClpC/MecB	>UniRef90_A0A160XF62 Negative regulator of genetic competence ClpC/MecB n=45 Tax=Clostridiales TaxID=186802 RepID=A0A160XF62_CLODI	Clostridioides difficile (Peptoclostridium difficile)
NCKUH21_00042	456	0.119	0	radA	DNA repair protein RadA	>UniRef90_A0A031WD11 DNA repair protein RadA n=37 Tax=Clostridiales TaxID=186802 RepID=A0A031WD11_CLODI	Clostridioides difficile (Peptoclostridium difficile)
NCKUH21_00043	355	0.126	0	disA	DNA integrity scanning protein DisA	>UniRef90_Q18CB2 DNA integrity scanning protein DisA n=32 Tax=Clostridiales TaxID=186802 RepID=DISA_PEPD6	Peptoclostridium difficile (strain 630) (Clostridium difficile)
NCKUH21_00044	363	0.096	0	yacL	putative PIN and TRAM-domain containing protein YacL	>UniRef90_A0A031WDZ4 PIN/TRAM domain-containing protein n=32 Tax=Clostridiales TaxID=186802 RepID=A0A031WDZ4_CLODI	Clostridioides difficile (Peptoclostridium difficile)
NCKUH21_00045	724	0.13	0		hypothetical protein	>UniRef90_W0UT76 CD00300 protein n=86 Tax=Clostridiales TaxID=186802 RepID=W0UT76_CLODI	Clostridioides difficile (Peptoclostridium difficile)
NCKUH21_00046	280	0.168	0	adaA_1	bifunctional transcriptional activator/DNA repair enzyme AdaA	>UniRef90_W0UUG3 AraC family transcriptional regulator n=44 Tax=Clostridiales TaxID=186802 RepID=W0UUG3_CLODI	Clostridioides difficile (Peptoclostridium difficile)
NCKUH21_00047	387	0.149	0	celC	endoglucanase C	>UniRef90_A0A160W945 Beta-glucosidase n=50 Tax=Clostridiales TaxID=186802 RepID=A0A160W945_CLODI	Clostridioides difficile (Peptoclostridium difficile)
NCKUH21_00048	547	0.137	0	xynB	beta-xylosidase	>UniRef90_A0A160WXS4 Beta-xylosidase n=59 Tax=Clostridiales TaxID=186802 RepID=A0A160WXS4_CLODI	Clostridioides difficile (Peptoclostridium difficile)
NCKUH21_00049	456	0.123	0	yjmB_1	putative symporter YjmB	>UniRef90_A0A160WWQ6 Inner membrane symporter YicJ n=64 Tax=Clostridiales TaxID=186802 RepID=A0A160WWQ6_CLODI	Clostridioides difficile (Peptoclostridium difficile)
NCKUH21_00050	316	0.126	0	deoR	deoxyribonucleoside regulator	>UniRef90_T3DNK2 Bacterial regulatory s, crp family protein n=31 Tax=Clostridiales TaxID=186802 RepID=T3DNK2_CLODI	Clostridioides difficile CD160
NCKUH21_00051	319	0.109	0	acoA	acetoin:2,6-dichlorophenolindophenol oxidoreductase subunit alpha	>UniRef90_A0A0N0P155 Acetoin:2,6-dichlorophenolindophenol oxidoreductase subunit alpha n=36 Tax=Clostridiales TaxID=186802 RepID=A0A0N0P155_CLODI	Clostridioides difficile (Peptoclostridium difficile)
NCKUH21_00052	327	0.096	0	bfmBAB	2-oxoisovalerate dehydrogenase subunit beta	>UniRef90_A0A031WD22 Acetoin dehydrogenase E1 component (TPP-dependent beta subunit) n=42 Tax=Clostridiales TaxID=186802 RepID=A0A031WD22_CLODI	Clostridioides difficile (Peptoclostridium difficile)
NCKUH21_00053	347	0.125	0	pdhC	dihydrolipoyllysine-residue acetyltransferase component of pyruvate dehydrogenase complex	>UniRef90_A0A031WDI8 Acetoin dehydrogenase n=40 Tax=Clostridioides difficile TaxID=1496 RepID=A0A031WDI8_CLODI	Clostridioides difficile (Peptoclostridium difficile)
NCKUH21_00054	575	0.103	0	lpd	dihydrolipoyl dehydrogenase	>UniRef90_A0A160XEN2 Dihydrolipoyl dehydrogenase n=66 Tax=Clostridiales TaxID=186802 RepID=A0A160XEN2_CLODI	Clostridioides difficile (Peptoclostridium difficile)
NCKUH21_00055	981	0.136	0	dgaR_1	transcriptional regulatory protein DagR	>UniRef90_A0A161KPE9 Regulatory protein LuxO n=60 Tax=Clostridiales TaxID=186802 RepID=A0A161KPE9_CLODI	Clostridioides difficile (Peptoclostridium difficile)
NCKUH21_00056	153	0.169	0	gatA_1	PTS system galactitol-specific EIIA component	>UniRef90_A0A160W648 Mannitol-specific phosphotransferase enzyme IIA component n=35 Tax=Clostridiales TaxID=186802 RepID=A0A160W648_CLODI	Clostridioides difficile (Peptoclostridium difficile)
NCKUH21_00057	94	0.098	0	gatB_1	PTS system galactitol-specific EIIB component	>UniRef90_A0A160YAP5 Galactitol-specific phosphotransferase enzyme IIB component n=39 Tax=Clostridiales TaxID=186802 RepID=A0A160YAP5_CLODI	Clostridioides difficile (Peptoclostridium difficile)
NCKUH21_00058	448	0.115	0	gatC_1	PTS system galactitol-specific EIIC component	>UniRef90_A0A160YBK5 Galactitol permease IIC component n=55 Tax=Clostridiales TaxID=186802 RepID=A0A160YBK5_CLODI	Clostridioides difficile (Peptoclostridium difficile)
NCKUH21_00059	156	0.158	0		hypothetical protein	>UniRef90_A0A031WDK6 Uncharacterized protein n=40 Tax=Clostridiales TaxID=186802 RepID=A0A031WDK6_CLODI	Clostridioides difficile (Peptoclostridium difficile)
NCKUH21_00060	215	0.137	0	ulaF_1	L-ribulose-5-phosphate 4-epimerase UlaF	>UniRef90_A0A1R6GNR0 L-ribulose-5-phosphate 4-epimerase UlaF n=43 Tax=Clostridiales TaxID=186802 RepID=A0A1R6GNR0_CLODI
NCKUH21_00061	309	0.146	0	lplJ_1	lipoate-protein ligase LplJ	>UniRef90_A0A160W969 Lipoate-protein ligase LplJ n=46 Tax=Clostridiales TaxID=186802 RepID=A0A160W969_CLODI	Clostridioides difficile (Peptoclostridium difficile)
NCKUH21_00062	236	0.165	0	ispD	2-C-methyl-D-erythritol 4-phosphate cytidylyltransferase	>UniRef90_Q18CD1 2-C-methyl-D-erythritol 4-phosphate cytidylyltransferase n=32 Tax=Clostridiales TaxID=186802 RepID=ISPD_PEPD6	Peptoclostridium difficile (strain 630) (Clostridium difficile)
NCKUH21_00063	160	0.154	0	ispF	2-C-methyl-D-erythritol 2,4-cyclodiphosphate synthase	>UniRef90_Q18CD3 2-C-methyl-D-erythritol 2,4-cyclodiphosphate synthase n=35 Tax=Clostridiales TaxID=186802 RepID=ISPF_PEPD6	Peptoclostridium difficile (strain 630) (Clostridium difficile)
NCKUH21_00065	570	0.135	0	proS_1	proline--tRNA ligase	>UniRef90_Q18CD2 Proline--tRNA ligase 1 n=55 Tax=Clostridiales TaxID=186802 RepID=SYP1_PEPD6	Peptoclostridium difficile (strain 630) (Clostridium difficile)
NCKUH21_00066	480	0.1	0	proS_2	proline--tRNA ligase	>UniRef90_Q18CD7 Proline--tRNA ligase 2 n=39 Tax=Clostridiales TaxID=186802 RepID=SYP2_PEPD6	Peptoclostridium difficile (strain 630) (Clostridium difficile)
NCKUH21_00067	492	0.11	0	gltX	glutamate--tRNA ligase	>UniRef90_Q18CD6 Glutamate--tRNA ligase n=42 Tax=Clostridiales TaxID=186802 RepID=SYE_PEPD6	Peptoclostridium difficile (strain 630) (Clostridium difficile)
NCKUH21_00068	50	0.122	0		hypothetical protein	>UniRef90_A0A069APY6 Uncharacterized protein n=17 Tax=Clostridiales TaxID=186802 RepID=A0A069APY6_CLODI	Clostridioides difficile (Peptoclostridium difficile)
NCKUH21_00069	464	0.134	0	cysS	cysteine--tRNA ligase	>UniRef90_Q18CD5 Cysteine--tRNA ligase n=52 Tax=Clostridiales TaxID=186802 RepID=SYC_PEPD6	Peptoclostridium difficile (strain 630) (Clostridium difficile)
NCKUH21_00070	130	0.164	0	mrnC	mini-ribonuclease 3	>UniRef90_A0A031WD33 Mini-ribonuclease 3 n=32 Tax=Clostridiales TaxID=186802 RepID=A0A031WD33_CLODI	Clostridioides difficile (Peptoclostridium difficile)
NCKUH21_00071	35	0.118	0		hypothetical protein	>UniRef90_A0A069ASQ1 Flavin-dependent thymidylate synthase n=27 Tax=Peptostreptococcaceae TaxID=186804 RepID=A0A069ASQ1_CLODI	Clostridioides difficile (Peptoclostridium difficile)
NCKUH21_00072	275	0.147	0	thyA1	thymidylate synthase 1	>UniRef90_C9YHK2 Thymidylate synthase n=5 Tax=Clostridiales TaxID=186802 RepID=C9YHK2_PEPDR	Peptoclostridium difficile (strain R20291) (Clostridium difficile)
NCKUH21_00073	163	0.114	0	folA	dihydrofolate reductase	>UniRef90_A0A0N1IFG3 Dihydrofolate reductase n=5 Tax=Clostridiales TaxID=186802 RepID=A0A0N1IFG3_CLODI	Clostridioides difficile (Peptoclostridium difficile)
NCKUH21_00074	457	0.117	0		hypothetical protein	>UniRef90_C9YHK4 Uncharacterized protein n=6 Tax=Clostridiales TaxID=186802 RepID=C9YHK4_PEPDR	Peptoclostridium difficile (strain R20291) (Clostridium difficile)
NCKUH21_00075	365	0.141	0	thiC_1	phosphomethylpyrimidine synthase	>UniRef90_UPI0009399F90 UPI0009399F90 related cluster n=1 Tax=unknown TaxID= RepID=UPI0009399F90
NCKUH21_00076	99	0.175	0	thyX	thymidylate synthase ThyX	>UniRef90_A0A1F2D7R4 FAD-dependent thymidylate synthase n=6 Tax=Clostridiales TaxID=186802 RepID=A0A1F2D7R4_9CLOT
NCKUH21_00077	244	0.139	0		putative TrmH family tRNA/rRNA methyltransferase	>UniRef90_A0A069AKG4 23S rRNA methyltransferase n=36 Tax=Clostridiales TaxID=186802 RepID=A0A069AKG4_CLODI	Clostridioides difficile (Peptoclostridium difficile)
NCKUH21_00078	174	0.22	0		hypothetical protein	>UniRef90_C9YHK8 Uncharacterized protein n=30 Tax=Clostridiales TaxID=186802 RepID=C9YHK8_PEPDR	Peptoclostridium difficile (strain R20291) (Clostridium difficile)
NCKUH21_00079	214	0.189	0	sigH	RNA polymerase sigma-H factor	>UniRef90_UPI0004AC8DF0 RNA polymerase factor sigma-70 n=1 Tax=[Clostridium] dakarense TaxID=1301100 RepID=UPI0004AC8DF0
NCKUH21_00080	396	0.174	0	tuf_1	elongation factor Tu	>UniRef90_Q18CE4 Elongation factor Tu n=132 Tax=Clostridia TaxID=186801 RepID=EFTU_PEPD6	Peptoclostridium difficile (strain 630) (Clostridium difficile)
NCKUH21_00081	48	0.208	0	rpmG2	50S ribosomal protein L33 2	>UniRef90_Q18CE3 50S ribosomal protein L33 n=43 Tax=Clostridiales TaxID=186802 RepID=RL33_PEPD6	Peptoclostridium difficile (strain 630) (Clostridium difficile)
NCKUH21_00082	72	0.157	0	secE	protein translocase subunit SecE	>UniRef90_A0A031WC46 Protein translocase subunit SecE n=23 Tax=Clostridiales TaxID=186802 RepID=A0A031WC46_CLODI	Clostridioides difficile (Peptoclostridium difficile)
NCKUH21_00083	179	0.132	0	nusG	transcription termination/antitermination protein NusG	>UniRef90_A0A031WAY7 Transcription termination/antitermination protein NusG n=23 Tax=Clostridiales TaxID=186802 RepID=A0A031WAY7_CLODI	Clostridioides difficile (Peptoclostridium difficile)
NCKUH21_00084	140	0.09	0	rplK	50S ribosomal protein L11	>UniRef90_Q18CE5 50S ribosomal protein L11 n=44 Tax=Clostridiales TaxID=186802 RepID=RL11_PEPD6	Peptoclostridium difficile (strain 630) (Clostridium difficile)
NCKUH21_00085	231	0.062	0	rplA	50S ribosomal protein L1	>UniRef90_Q18CE9 50S ribosomal protein L1 n=30 Tax=Clostridiales TaxID=186802 RepID=RL1_PEPD6	Peptoclostridium difficile (strain 630) (Clostridium difficile)
NCKUH21_00087	167	0.13	0	rplJ	50S ribosomal protein L10	>UniRef90_Q18CE8 50S ribosomal protein L10 n=22 Tax=Clostridiales TaxID=186802 RepID=RL10_PEPD6	Peptoclostridium difficile (strain 630) (Clostridium difficile)
NCKUH21_00088	120	0.059	0	rplL	50S ribosomal protein L7/L12	>UniRef90_Q18CE7 50S ribosomal protein L7/L12 n=29 Tax=Clostridiales TaxID=186802 RepID=RL7_PEPD6	Peptoclostridium difficile (strain 630) (Clostridium difficile)
NCKUH21_00089	261	0.128	0		NADP-dependent 7-alpha-hydroxysteroid dehydrogenase	>UniRef90_A0A031WAZ3 NADP-dependent 7-alpha-hydroxysteroid dehydrogenase n=33 Tax=Clostridiales TaxID=186802 RepID=A0A031WAZ3_CLODI	Clostridioides difficile (Peptoclostridium difficile)
NCKUH21_00090	1237	0.135	0	rpoB	DNA-directed RNA polymerase subunit beta	>UniRef90_Q18CF1 DNA-directed RNA polymerase subunit beta n=92 Tax=Clostridiales TaxID=186802 RepID=RPOB_PEPD6	Peptoclostridium difficile (strain 630) (Clostridium difficile)
NCKUH21_00091	1160	0.107	0	rpoC	DNA-directed RNA polymerase subunit beta'	>UniRef90_Q18CF3 DNA-directed RNA polymerase subunit beta' n=48 Tax=Clostridiales TaxID=186802 RepID=RPOC_PEPD6	Peptoclostridium difficile (strain 630) (Clostridium difficile)
NCKUH21_00092	139	0.173	0	rpsL	30S ribosomal protein S12	>UniRef90_Q18CF2 30S ribosomal protein S12 n=53 Tax=Clostridiales TaxID=186802 RepID=RS12_PEPD6	Peptoclostridium difficile (strain 630) (Clostridium difficile)
NCKUH21_00093	155	0.116	0	rpsG	30S ribosomal protein S7	>UniRef90_Q18CF5 30S ribosomal protein S7 n=46 Tax=Clostridiales TaxID=186802 RepID=RS7_PEPD6	Peptoclostridium difficile (strain 630) (Clostridium difficile)
NCKUH21_00094	687	0.15	0	fusA_2	elongation factor G	>UniRef90_Q18CF4 Elongation factor G n=73 Tax=Clostridiales TaxID=186802 RepID=EFG_PEPD6	Peptoclostridium difficile (strain 630) (Clostridium difficile)
NCKUH21_00095	396	0.177	0	tuf_2	elongation factor Tu	>UniRef90_Q18CE4 Elongation factor Tu n=132 Tax=Clostridia TaxID=186801 RepID=EFTU_PEPD6	Peptoclostridium difficile (strain 630) (Clostridium difficile)
NCKUH21_00096	102	0.119	0	rpsJ	30S ribosomal protein S10	>UniRef90_Q18CF6 30S ribosomal protein S10 n=51 Tax=Clostridiales TaxID=186802 RepID=RS10_PEPD6	Peptoclostridium difficile (strain 630) (Clostridium difficile)
NCKUH21_00097	208	0.108	0	rplC	50S ribosomal protein L3	>UniRef90_Q18CG0 50S ribosomal protein L3 n=26 Tax=Clostridiales TaxID=186802 RepID=RL3_PEPD6	Peptoclostridium difficile (strain 630) (Clostridium difficile)
NCKUH21_00098	216	0.114	0	rplD	50S ribosomal protein L4	>UniRef90_A0A160Y8V5 50S ribosomal protein L4 n=33 Tax=Clostridiales TaxID=186802 RepID=A0A160Y8V5_CLODI	Clostridioides difficile (Peptoclostridium difficile)
NCKUH21_00099	95	0.143	0	rplW	50S ribosomal protein L23	>UniRef90_Q18CF8 50S ribosomal protein L23 n=22 Tax=Clostridiales TaxID=186802 RepID=RL23_PEPD6	Peptoclostridium difficile (strain 630) (Clostridium difficile)
NCKUH21_00100	275	0.097	0	rplB	50S ribosomal protein L2	>UniRef90_Q18CG3 50S ribosomal protein L2 n=47 Tax=Clostridiales TaxID=186802 RepID=RL2_PEPD6	Peptoclostridium difficile (strain 630) (Clostridium difficile)
NCKUH21_00101	92	0.125	0	rpsS	30S ribosomal protein S19	>UniRef90_Q18CG2 30S ribosomal protein S19 n=44 Tax=Clostridiales TaxID=186802 RepID=RS19_PEPD6	Peptoclostridium difficile (strain 630) (Clostridium difficile)
NCKUH21_00102	110	0.113	0	rplV	50S ribosomal protein L22	>UniRef90_Q18CG1 50S ribosomal protein L22 n=36 Tax=Clostridiales TaxID=186802 RepID=RL22_PEPD6	Peptoclostridium difficile (strain 630) (Clostridium difficile)
NCKUH21_00103	270	0.156	0	rpsC	30S ribosomal protein S3	>UniRef90_Q18CG5 30S ribosomal protein S3 n=30 Tax=Clostridiales TaxID=186802 RepID=RS3_PEPD6	Peptoclostridium difficile (strain 630) (Clostridium difficile)
NCKUH21_00104	142	0.12	0	rplP	50S ribosomal protein L16	>UniRef90_Q18CG4 50S ribosomal protein L16 n=39 Tax=Clostridiales TaxID=186802 RepID=RL16_PEPD6	Peptoclostridium difficile (strain 630) (Clostridium difficile)
NCKUH21_00105	66	0.2	0	rpmC	50S ribosomal protein L29	>UniRef90_Q18CG9 50S ribosomal protein L29 n=35 Tax=Clostridiales TaxID=186802 RepID=RL29_PEPD6	Peptoclostridium difficile (strain 630) (Clostridium difficile)
NCKUH21_00106	83	0.173	0	rpsQ	30S ribosomal protein S17	>UniRef90_Q18CG8 30S ribosomal protein S17 n=28 Tax=Clostridiales TaxID=186802 RepID=RS17_PEPD6	Peptoclostridium difficile (strain 630) (Clostridium difficile)
NCKUH21_00107	121	0.142	0	rplN	50S ribosomal protein L14	>UniRef90_Q18CG7 50S ribosomal protein L14 n=50 Tax=Clostridiales TaxID=186802 RepID=RL14_PEPD6	Peptoclostridium difficile (strain 630) (Clostridium difficile)
NCKUH21_00108	101	0.122	0	rplX	50S ribosomal protein L24	>UniRef90_Q18CG6 50S ribosomal protein L24 n=23 Tax=Clostridiales TaxID=186802 RepID=RL24_PEPD6	Peptoclostridium difficile (strain 630) (Clostridium difficile)
NCKUH21_00109	179	0.118	0	rplE	50S ribosomal protein L5	>UniRef90_A0A031WBT3 50S ribosomal protein L5 n=23 Tax=Clostridiales TaxID=186802 RepID=A0A031WBT3_CLODI	Clostridioides difficile (Peptoclostridium difficile)
NCKUH21_00110	60	0.207	0	rpsZ	30S ribosomal protein S14 type Z	>UniRef90_Q18CH1 30S ribosomal protein S14 type Z n=46 Tax=Clostridiales TaxID=186802 RepID=RS14Z_PEPD6	Peptoclostridium difficile (strain 630) (Clostridium difficile)
NCKUH21_00111	131	0.151	0	rpsH	30S ribosomal protein S8	>UniRef90_Q18CH0 30S ribosomal protein S8 n=36 Tax=Clostridiales TaxID=186802 RepID=RS8_PEPD6	Peptoclostridium difficile (strain 630) (Clostridium difficile)
NCKUH21_00112	179	0.121	0	rplF	50S ribosomal protein L6	>UniRef90_Q18CH5 50S ribosomal protein L6 n=27 Tax=Clostridiales TaxID=186802 RepID=RL6_PEPD6	Peptoclostridium difficile (strain 630) (Clostridium difficile)
NCKUH21_00113	121	0.124	0	rplR	50S ribosomal protein L18	>UniRef90_Q18CH4 50S ribosomal protein L18 n=23 Tax=Clostridiales TaxID=186802 RepID=RL18_PEPD6	Peptoclostridium difficile (strain 630) (Clostridium difficile)
NCKUH21_00114	168	0.133	0	rpsE	30S ribosomal protein S5	>UniRef90_Q18CH3 30S ribosomal protein S5 n=38 Tax=Clostridiales TaxID=186802 RepID=RS5_PEPD6	Peptoclostridium difficile (strain 630) (Clostridium difficile)
NCKUH21_00115	60	0.102	0	rpmD	50S ribosomal protein L30	>UniRef90_Q18CH8 50S ribosomal protein L30 n=32 Tax=Clostridiales TaxID=186802 RepID=RL30_PEPD6	Peptoclostridium difficile (strain 630) (Clostridium difficile)
NCKUH21_00116	146	0.097	0	rplO	50S ribosomal protein L15	>UniRef90_Q18CH7 50S ribosomal protein L15 n=24 Tax=Clostridiales TaxID=186802 RepID=RL15_PEPD6	Peptoclostridium difficile (strain 630) (Clostridium difficile)
NCKUH21_00117	421	0.128	0	secY	protein translocase subunit SecY	>UniRef90_A0A031WA37 Protein translocase subunit SecY n=29 Tax=Clostridiales TaxID=186802 RepID=A0A031WA37_CLODI	Clostridioides difficile (Peptoclostridium difficile)
NCKUH21_00118	215	0.108	0	adk	adenylate kinase	>UniRef90_Q18CH9 Adenylate kinase n=30 Tax=Clostridiales TaxID=186802 RepID=KAD_PEPD6	Peptoclostridium difficile (strain 630) (Clostridium difficile)
NCKUH21_00119	247	0.156	0	map_1	methionine aminopeptidase 1	>UniRef90_A0A031WBS5 Methionine aminopeptidase n=30 Tax=Clostridiales TaxID=186802 RepID=A0A031WBS5_CLODI	Clostridioides difficile (Peptoclostridium difficile)
NCKUH21_00120	88	0.125	0		hypothetical protein	>UniRef90_C9YHP9 Putative ribosomal protein n=22 Tax=Clostridiales TaxID=186802 RepID=C9YHP9_PEPDR	Peptoclostridium difficile (strain R20291) (Clostridium difficile)
NCKUH21_00121	71	0.206	0	infA	translation initiation factor IF-1	>UniRef90_Q18CI2 Translation initiation factor IF-1 n=44 Tax=Clostridiales TaxID=186802 RepID=IF1_PEPD6	Peptoclostridium difficile (strain 630) (Clostridium difficile)
NCKUH21_00122	36	0.143	0	rpmJ	50S ribosomal protein L36	>UniRef90_Q97EK2 50S ribosomal protein L36 n=187 Tax=Bacteria TaxID=2 RepID=RL36_CLOAB	Clostridium acetobutylicum (strain ATCC 824 / DSM 792 / JCM 1419 / LMG<BR>5710 / VKM B-1787)
NCKUH21_00123	122	0.131	0	rpsM	30S ribosomal protein S13	>UniRef90_Q18CI0 30S ribosomal protein S13 n=49 Tax=Clostridiales TaxID=186802 RepID=RS13_PEPD6	Peptoclostridium difficile (strain 630) (Clostridium difficile)
NCKUH21_00124	131	0.134	0	rpsK	30S ribosomal protein S11	>UniRef90_Q18CI7 30S ribosomal protein S11 n=41 Tax=Clostridiales TaxID=186802 RepID=RS11_PEPD6	Peptoclostridium difficile (strain 630) (Clostridium difficile)
NCKUH21_00125	206	0.129	0	rpsD	30S ribosomal protein S4	>UniRef90_Q18CI6 30S ribosomal protein S4 n=30 Tax=Clostridiales TaxID=186802 RepID=RS4_PEPD6	Peptoclostridium difficile (strain 630) (Clostridium difficile)
NCKUH21_00126	314	0.117	0	rpoA	DNA-directed RNA polymerase subunit alpha	>UniRef90_Q18CI5 DNA-directed RNA polymerase subunit alpha n=35 Tax=Clostridiales TaxID=186802 RepID=RPOA_PEPD6	Peptoclostridium difficile (strain 630) (Clostridium difficile)
NCKUH21_00127	112	0.15	0	rplQ	50S ribosomal protein L17	>UniRef90_Q18CI8 50S ribosomal protein L17 n=44 Tax=Clostridiales TaxID=186802 RepID=RL17_PEPD6	Peptoclostridium difficile (strain 630) (Clostridium difficile)
NCKUH21_00128	276	0.118	0	ecfA1	energy-coupling factor transporter ATP-binding protein EcfA1	>UniRef90_Q18CJ0 Energy-coupling factor transporter ATP-binding protein EcfA1 n=32 Tax=Clostridiales TaxID=186802 RepID=ECFA1_PEPD6	Peptoclostridium difficile (strain 630) (Clostridium difficile)
NCKUH21_00129	287	0.165	0	ecfA2	energy-coupling factor transporter ATP-binding protein EcfA2	>UniRef90_Q18CI9 Energy-coupling factor transporter ATP-binding protein EcfA2 n=32 Tax=Clostridiales TaxID=186802 RepID=ECFA2_PEPD6	Peptoclostridium difficile (strain 630) (Clostridium difficile)
NCKUH21_00130	266	0.147	0	ecfT	energy-coupling factor transporter transmembrane protein EcfT	>UniRef90_A0A0N0NVB9 Energy-coupling factor transporter transmembrane protein EcfT n=27 Tax=Clostridiales TaxID=186802 RepID=A0A0N0NVB9_CLODI	Clostridioides difficile (Peptoclostridium difficile)
NCKUH21_00131	242	0.127	0	truA_1	tRNA pseudouridine synthase A	>UniRef90_A0A031W9M5 tRNA pseudouridine synthase A n=32 Tax=Clostridiales TaxID=186802 RepID=A0A031W9M5_CLODI	Clostridioides difficile (Peptoclostridium difficile)
NCKUH21_00132	142	0.11	0	rplM	50S ribosomal protein L13	>UniRef90_Q18CJ1 50S ribosomal protein L13 n=34 Tax=root TaxID=1 RepID=RL13_PEPD6	Peptoclostridium difficile (strain 630) (Clostridium difficile)
NCKUH21_00133	129	0.07	0	rpsI	30S ribosomal protein S9	>UniRef90_Q18CJ5 30S ribosomal protein S9 n=41 Tax=Clostridiales TaxID=186802 RepID=RS9_PEPD6	Peptoclostridium difficile (strain 630) (Clostridium difficile)
NCKUH21_00134	249	0.155	0	cwlD	germination-specific N-acetylmuramoyl-L-alanine amidase	>UniRef90_A0A160WXN5 Germination-specific N-acetylmuramoyl-L-alanine amidase n=40 Tax=Clostridiales TaxID=186802 RepID=A0A160WXN5_CLODI	Clostridioides difficile (Peptoclostridium difficile)
NCKUH21_00136	393	0.106	0		aspartate aminotransferase	>UniRef90_A0A069A0J4 Aminotransferase n=46 Tax=Clostridiales TaxID=186802 RepID=A0A069A0J4_CLODI	Clostridioides difficile (Peptoclostridium difficile)
NCKUH21_00137	782	0.123	0	nrdD	anaerobic ribonucleoside-triphosphate reductase	>UniRef90_A0A068ZW23 Anaerobic ribonucleoside triphosphate reductase n=48 Tax=Clostridiales TaxID=186802 RepID=A0A068ZW23_CLODI	Clostridioides difficile (Peptoclostridium difficile)
NCKUH21_00138	178	0.14	0	nrdG	anaerobic ribonucleoside-triphosphate reductase-activating protein	>UniRef90_A0A160XDN4 Anaerobic ribonucleoside-triphosphate reductase-activating protein n=30 Tax=Clostridiales TaxID=186802 RepID=A0A160XDN4_CLODI	Clostridioides difficile (Peptoclostridium difficile)
NCKUH21_00143	278	0.11	0	cdaA	cyclic di-AMP synthase CdaA	>UniRef90_A0A031WEK5 Diadenylate cyclase n=30 Tax=Clostridiales TaxID=186802 RepID=A0A031WEK5_CLODI	Clostridioides difficile (Peptoclostridium difficile)
NCKUH21_00144	392	0.126	0	cdaR	cdaA regulatory protein CdaR	>UniRef90_A0A031WDH3 YbbR-like protein n=44 Tax=Clostridiales TaxID=186802 RepID=A0A031WDH3_CLODI	Clostridioides difficile (Peptoclostridium difficile)
NCKUH21_00145	299	0.104	0	pta_1	phosphate acetyltransferase	>UniRef90_A0A0N1ICF7 Phosphate acetyltransferase n=23 Tax=Clostridiales TaxID=186802 RepID=A0A0N1ICF7_CLODI	Clostridioides difficile (Peptoclostridium difficile)
NCKUH21_00146	358	0.083	0	buk2_1	butyrate kinase 2	>UniRef90_A0A031WCI2 Probable butyrate kinase n=27 Tax=Clostridiales TaxID=186802 RepID=A0A031WCI2_CLODI	Clostridioides difficile (Peptoclostridium difficile)
NCKUH21_00147	224	0.13	0		hypothetical protein	>UniRef90_A0A031WCS2 ATP-binding protein n=26 Tax=Clostridiales TaxID=186802 RepID=A0A031WCS2_CLODI	Clostridioides difficile (Peptoclostridium difficile)
NCKUH21_00148	70	0.103	0		ferredoxin-3	>UniRef90_A0A031WEK9 2-oxoacid:acceptor oxidoreductase n=20 Tax=Clostridiales TaxID=186802 RepID=A0A031WEK9_CLODI	Clostridioides difficile (Peptoclostridium difficile)
NCKUH21_00149	358	0.122	0	korA_1	2-oxoglutarate oxidoreductase subunit KorA	>UniRef90_A0A031WDH6 3-methyl-2-oxobutanoate dehydrogenase subunit VorB n=30 Tax=Clostridiales TaxID=186802 RepID=A0A031WDH6_CLODI	Clostridioides difficile (Peptoclostridium difficile)
NCKUH21_00150	249	0.09	0	korB_1	2-oxoglutarate oxidoreductase subunit KorB	>UniRef90_A0A031WCZ3 2-oxoglutarate oxidoreductase n=22 Tax=Clostridiales TaxID=186802 RepID=A0A031WCZ3_CLODI	Clostridioides difficile (Peptoclostridium difficile)
NCKUH21_00151	184	0.074	0	porC_1	pyruvate synthase subunit PorC	>UniRef90_A0A0N1HVQ1 Pyruvate synthase subunit PorC n=24 Tax=Clostridiales TaxID=186802 RepID=A0A0N1HVQ1_CLODI	Clostridioides difficile (Peptoclostridium difficile)
NCKUH21_00152	447	0.142	0	glmM	phosphoglucosamine mutase	>UniRef90_Q18CL0 Phosphoglucosamine mutase n=39 Tax=Clostridiales TaxID=186802 RepID=GLMM_PEPD6	Peptoclostridium difficile (strain 630) (Clostridium difficile)
NCKUH21_00154	609	0.106	0	glmS_1	glutamine--fructose-6-phosphate aminotransferase	>UniRef90_A0A160YIU2 Glutamine--fructose-6-phosphate aminotransferase [isomerizing] n=59 Tax=Clostridiales TaxID=186802 RepID=A0A160YIU2_CLODI	Clostridioides difficile (Peptoclostridium difficile)
NCKUH21_00155	430	0.098	0	ynjE	thiosulfate sulfurtransferase YnjE	>UniRef90_A0A1F2DBZ7 Thiosulfate sulfurtransferase n=8 Tax=Clostridiales TaxID=186802 RepID=A0A1F2DBZ7_9CLOT
NCKUH21_00156	244	0.121	0		hypothetical protein	>UniRef90_A0A0N1HWV4 Uncharacterized protein n=43 Tax=Clostridiales TaxID=186802 RepID=A0A0N1HWV4_CLODI	Clostridioides difficile (Peptoclostridium difficile)
NCKUH21_00157	416	0.105	0	murAA	UDP-N-acetylglucosamine 1-carboxyvinyltransferase 1	>UniRef90_A0A0N1HN95 UDP-N-acetylglucosamine 1-carboxyvinyltransferase n=42 Tax=Clostridiales TaxID=186802 RepID=A0A0N1HN95_CLODI	Clostridioides difficile (Peptoclostridium difficile)
NCKUH21_00158	353	0.162	0	lytB	amidase enhancer	>UniRef90_A0A031WCT1 Stage II sporulation protein D n=38 Tax=Clostridiales TaxID=186802 RepID=A0A031WCT1_CLODI	Clostridioides difficile (Peptoclostridium difficile)
NCKUH21_00159	221	0.129	0		hypothetical protein	>UniRef90_A0A0N1IEJ5 Peptidase M23 n=29 Tax=Clostridiales TaxID=186802 RepID=A0A0N1IEJ5_CLODI	Clostridioides difficile (Peptoclostridium difficile)
NCKUH21_00160	85	0.25	0	spoIIID	stage III sporulation protein D	>UniRef90_A0A170Y8S0 Sporulation transcriptional regulator SpoIIID n=24 Tax=Clostridiales TaxID=186802 RepID=A0A170Y8S0_CLODI	Clostridioides difficile (Peptoclostridium difficile)
NCKUH21_00161	338	0.122	0	mreB_1	rod shape-determining protein MreB	>UniRef90_A0A031WD03 Cell-shape determining protein n=27 Tax=Clostridiales TaxID=186802 RepID=A0A031WD03_CLODI	Clostridioides difficile (Peptoclostridium difficile)
NCKUH21_00162	141	0.118	0	fabZ	3-hydroxyacyl-[acyl-carrier-protein] dehydratase FabZ	>UniRef90_Q18CL9 3-hydroxyacyl-[acyl-carrier-protein] dehydratase FabZ n=28 Tax=Clostridiales TaxID=186802 RepID=FABZ_PEPD6	Peptoclostridium difficile (strain 630) (Clostridium difficile)
NCKUH21_00163	168	0.228	0		hypothetical protein	>UniRef90_A0A1M2YC95 Spore protease YyaC n=31 Tax=Clostridiales TaxID=186802 RepID=A0A1M2YC95_CLODI
NCKUH21_00165	396	0.089	0	metK	S-adenosylmethionine synthase	>UniRef90_Q18CL7 S-adenosylmethionine synthase n=34 Tax=Clostridiales TaxID=186802 RepID=METK_PEPD6	Peptoclostridium difficile (strain 630) (Clostridium difficile)
NCKUH21_00166	364	0.131	0		hypothetical protein	>UniRef90_T3DRB2 Putative membrane protein n=44 Tax=Clostridiales TaxID=186802 RepID=T3DRB2_CLODI	Clostridioides difficile CD160
NCKUH21_00167	738	0.137	0	recD2	ATP-dependent RecD-like DNA helicase	>UniRef90_A0A160XCM7 ATP-dependent RecD-like DNA helicase n=51 Tax=Clostridiales TaxID=186802 RepID=A0A160XCM7_CLODI	Clostridioides difficile (Peptoclostridium difficile)
NCKUH21_00168	259	0.128	0	purF_1	amidophosphoribosyltransferase	>UniRef90_A0A1M2Y2K4 Phosphoribosyl transferase n=45 Tax=Clostridiales TaxID=186802 RepID=A0A1M2Y2K4_CLODI
NCKUH21_00169	633	0.147	0	manR_1	transcriptional regulator ManR	>UniRef90_A0A1Q9BM29 Antitermination protein BlgG n=88 Tax=Clostridiales TaxID=186802 RepID=A0A1Q9BM29_CLODI
NCKUH21_00170	101	0.115	0	licA_1	lichenan-specific phosphotransferase enzyme IIA component	>UniRef90_A0A031WEM4 PTS cellobiose transporter subunit IIA n=22 Tax=Clostridiales TaxID=186802 RepID=A0A031WEM4_CLODI	Clostridioides difficile (Peptoclostridium difficile)
NCKUH21_00171	107	0.146	0	licB_1	lichenan-specific phosphotransferase enzyme IIB component	>UniRef90_A0A160YG67 Lichenan-specific phosphotransferase enzyme IIB component n=28 Tax=Clostridiales TaxID=186802 RepID=A0A160YG67_CLODI	Clostridioides difficile (Peptoclostridium difficile)
NCKUH21_00172	443	0.107	0	licC_1	lichenan permease IIC component	>UniRef90_A0A161KFQ5 Permease IIC component n=64 Tax=Clostridiales TaxID=186802 RepID=A0A161KFQ5_CLODI	Clostridioides difficile (Peptoclostridium difficile)
NCKUH21_00173	171	0.16	0	grdB_1	glycine reductase complex component B subunit gamma	>UniRef90_A0A160YHT2 Glycine reductase complex component B subunit gamma n=33 Tax=Clostridiales TaxID=186802 RepID=A0A160YHT2_CLODI	Clostridioides difficile (Peptoclostridium difficile)
NCKUH21_00174	318	0.146	0		N(4)-(Beta-N-acetylglucosaminyl)-L-asparaginase	>UniRef90_A0A069AKQ0 N(4)-(Beta-N-acetylglucosaminyl)-L-asparaginase n=33 Tax=Clostridiales TaxID=186802 RepID=A0A069AKQ0_CLODI	Clostridioides difficile (Peptoclostridium difficile)
NCKUH21_00175	349	0.134	0	pepV	beta-Ala-Xaa dipeptidase	>UniRef90_A0A160X1B1 Beta-Ala-Xaa dipeptidase n=56 Tax=Clostridiales TaxID=186802 RepID=A0A160X1B1_CLODI	Clostridioides difficile (Peptoclostridium difficile)
NCKUH21_00176	223	0.134	0	cutC_1	copper homeostasis protein CutC	>UniRef90_A0A160XCP9 Copper homeostasis protein n=56 Tax=Clostridiales TaxID=186802 RepID=A0A160XCP9_CLODI	Clostridioides difficile (Peptoclostridium difficile)
NCKUH21_00177	182	0.135	0	hpf_1	ribosome hibernation promotion factor	>UniRef90_D5S4Q5 Ribosome hibernation promoting factor n=34 Tax=Clostridiales TaxID=186802 RepID=D5S4Q5_CLODI	Clostridioides difficile NAP07
NCKUH21_00178	890	0.125	0	secA_1	protein translocase subunit SecA	>UniRef90_Q18CN0 Protein translocase subunit SecA 1 n=43 Tax=Clostridiales TaxID=186802 RepID=SECA1_PEPD6	Peptoclostridium difficile (strain 630) (Clostridium difficile)
NCKUH21_00179	29	0.172	0		hypothetical protein	>UniRef90_A0A069AKQ5 Uncharacterized protein n=4 Tax=Clostridioides difficile TaxID=1496 RepID=A0A069AKQ5_CLODI	Clostridioides difficile (Peptoclostridium difficile)
NCKUH21_00180	337	0.151	0	prfB	peptide chain release factor 2	>UniRef90_A0A031WCU9 Peptide chain release factor 2 n=57 Tax=Clostridiales TaxID=186802 RepID=A0A031WCU9_CLODI	Clostridioides difficile (Peptoclostridium difficile)
NCKUH21_00181	712	0.112	0	rpsA	30S ribosomal protein S1	>UniRef90_A0A160WVD9 30S ribosomal protein S1 n=66 Tax=Clostridiales TaxID=186802 RepID=A0A160WVD9_CLODI	Clostridioides difficile (Peptoclostridium difficile)
NCKUH21_00182	387	0.101	0	pyrC_1	dihydroorotase	>UniRef90_A0A1R6V0T3 Amidohydrolase n=39 Tax=Clostridiales TaxID=186802 RepID=A0A1R6V0T3_CLODI
NCKUH21_00184	200	0.079	0	ribU	riboflavin transporter RibU	>UniRef90_A0A0N1HPE4 Riboflavin transporter n=33 Tax=Clostridiales TaxID=186802 RepID=A0A0N1HPE4_CLODI	Clostridioides difficile (Peptoclostridium difficile)
NCKUH21_00185	345	0.14	0		hypothetical protein	>UniRef90_C9YHV6 Uncharacterized protein n=52 Tax=Clostridiales TaxID=186802 RepID=C9YHV6_PEPDR	Peptoclostridium difficile (strain R20291) (Clostridium difficile)
NCKUH21_00186	149	0.097	0	tsaE	tRNA threonylcarbamoyladenosine biosynthesis protein TsaE	>UniRef90_A0A0J0U7M4 ATP/GTP hydrolase n=32 Tax=Clostridiales TaxID=186802 RepID=A0A0J0U7M4_CLOSO	Paeniclostridium sordellii 8483
NCKUH21_00187	237	0.133	0	tsaB	tRNA threonylcarbamoyladenosine biosynthesis protein TsaB	>UniRef90_A0A160YKZ8 Glycoprotease [Clostridium difficile BI1] n=46 Tax=Clostridiales TaxID=186802 RepID=A0A160YKZ8_CLODI	Clostridioides difficile (Peptoclostridium difficile)
NCKUH21_00188	157	0.14	0	rimI	ribosomal-protein-alanine acetyltransferase	>UniRef90_C9YHV9 Ribosomal-protein-alanine acetyltransferase n=29 Tax=Clostridiales TaxID=186802 RepID=C9YHV9_PEPDR	Peptoclostridium difficile (strain R20291) (Clostridium difficile)
NCKUH21_00189	337	0.144	0	tsaD_1	tRNA N6-adenosine threonylcarbamoyltransferase	>UniRef90_Q18CP0 tRNA N6-adenosine threonylcarbamoyltransferase n=44 Tax=Clostridiales TaxID=186802 RepID=TSAD_PEPD6	Peptoclostridium difficile (strain 630) (Clostridium difficile)
NCKUH21_00190	901	0.112	0	hpdB	4-hydroxyphenylacetate decarboxylase large subunit	>UniRef90_Q84F16 4-hydroxyphenylacetate decarboxylase large subunit n=74 Tax=Clostridiales TaxID=186802 RepID=HPDL_CLODI	Clostridioides difficile (Peptoclostridium difficile)
NCKUH21_00191	84	0.125	0	hpdC	4-hydroxyphenylacetate decarboxylase small subunit	>UniRef90_Q84F15 4-hydroxyphenylacetate decarboxylase small subunit n=26 Tax=Clostridiales TaxID=186802 RepID=HPDS_CLODI	Clostridioides difficile (Peptoclostridium difficile)
NCKUH21_00192	315	0.151	0	hpdA	4-hydroxyphenylacetate decarboxylase activating enzyme	>UniRef90_Q84F14 4-hydroxyphenylacetate decarboxylase activating enzyme n=60 Tax=Clostridiales TaxID=186802 RepID=HPDA_CLODI	Clostridioides difficile (Peptoclostridium difficile)
NCKUH21_00193	319	0.135	0		hypothetical protein	>UniRef90_A0A125V1G8 Membrane-associated CAAX amino terminal protease n=56 Tax=Clostridiales TaxID=186802 RepID=A0A125V1G8_CLODI	Clostridioides difficile ATCC 9689 = DSM 1296
NCKUH21_00194	325	0.099	0		hypothetical protein	>UniRef90_A0A069A4V6 CAAX amino terminal protease family protein n=71 Tax=Clostridiales TaxID=186802 RepID=A0A069A4V6_CLODI	Clostridioides difficile (Peptoclostridium difficile)
NCKUH21_00195	154	0.148	0		hypothetical protein	>UniRef90_T3DSA8 Glyoxalase/Bleomycin resistance /Dioxygenase superfamily protein n=42 Tax=Clostridiales TaxID=186802 RepID=T3DSA8_CLODI	Clostridioides difficile CD160
NCKUH21_00196	236	0.151	0	ypdB_1	transcriptional regulatory protein YpdB	>UniRef90_A0A1F2DBZ0 DNA-binding response regulator n=19 Tax=Clostridiales TaxID=186802 RepID=A0A1F2DBZ0_9CLOT
NCKUH21_00197	589	0.127	0	msbA	lipid A export ATP-binding/permease protein MsbA	>UniRef90_A0A1M2Y4C7 ABC-type transport system, multidrug-familyATP-binding protein n=19 Tax=Clostridiales TaxID=186802 RepID=A0A1M2Y4C7_CLODI
NCKUH21_00198	472	0.132	0	chuR_1	anaerobic sulfatase-maturating enzyme	>UniRef90_C9YHW9 Radical SAM-family protein n=13 Tax=Clostridiales TaxID=186802 RepID=C9YHW9_PEPDR	Peptoclostridium difficile (strain R20291) (Clostridium difficile)
NCKUH21_00199	355	0.124	0		hypothetical protein	>UniRef90_A0A1M2Y2X8 Uncharacterized protein n=11 Tax=Clostridiales TaxID=186802 RepID=A0A1M2Y2X8_CLODI
NCKUH21_00200	82	0.185	0		hypothetical protein	>UniRef90_A0A1M2YAQ2 Uncharacterized protein n=8 Tax=Clostridiales TaxID=186802 RepID=A0A1M2YAQ2_CLODI
NCKUH21_00201	66	0.098	0		hypothetical protein	>UniRef90_A0A1M2YAM5 Uncharacterised protein n=7 Tax=Clostridiales TaxID=186802 RepID=A0A1M2YAM5_CLODI
NCKUH21_00202	96	0.109	0		hypothetical protein	>UniRef90_A0A1F2DBX3 Uncharacterized protein n=13 Tax=Clostridiales TaxID=186802 RepID=A0A1F2DBX3_9CLOT
NCKUH21_00203	448	0.107	0		putative transporter	>UniRef90_A0A170XH73 Serine/threonine exchanger SteT n=74 Tax=Clostridiales TaxID=186802 RepID=A0A170XH73_CLODI	Clostridioides difficile (Peptoclostridium difficile)
NCKUH21_00204	405	0.129	0	ykuR	N-acetyldiaminopimelate deacetylase	>UniRef90_A0A160XE73 N-acetyldiaminopimelate deacetylase n=48 Tax=Clostridiales TaxID=186802 RepID=A0A160XE73_CLODI	Clostridioides difficile (Peptoclostridium difficile)
NCKUH21_00205	669	0.128	0	nifA_1	nif-specific regulatory protein	>UniRef90_A0A160XFK5 Nif-specific regulatory protein n=61 Tax=Clostridiales TaxID=186802 RepID=A0A160XFK5_CLODI	Clostridioides difficile (Peptoclostridium difficile)
NCKUH21_00206	215	0.164	0		hypothetical protein	>UniRef90_A0A160XFJ9 DNA-binding transcriptional activator YeiL n=47 Tax=Clostridiales TaxID=186802 RepID=A0A160XFJ9_CLODI	Clostridioides difficile (Peptoclostridium difficile)
NCKUH21_00207	457	0.119	0	yeeO_1	putative FMN/FAD exporter YeeO	>UniRef90_A0A160XSW9 Multidrug resistance protein NorM n=40 Tax=Clostridiales TaxID=186802 RepID=A0A160XSW9_CLODI	Clostridioides difficile (Peptoclostridium difficile)
NCKUH21_00208	636	0.136	0	yheS	putative ABC transporter ATP-binding protein YheS	>UniRef90_A0A160WS06 ABC transporter ATP-binding protein [Clostridium difficile BI1] n=54 Tax=Clostridiales TaxID=186802 RepID=A0A160WS06_CLODI	Clostridioides difficile (Peptoclostridium difficile)
NCKUH21_00209	209	0.142	0	rex	redox-sensing transcriptional repressor Rex	>UniRef90_Q18CR5 Redox-sensing transcriptional repressor Rex n=31 Tax=Clostridiales TaxID=186802 RepID=REX_PEPD6	Peptoclostridium difficile (strain 630) (Clostridium difficile)
NCKUH21_00210	175	0.152	0		hypothetical protein	>UniRef90_A0A1R6TZA4 FmdE, Molybdenum formylmethanofuran dehydrogenase operon n=56 Tax=Clostridiales TaxID=186802 RepID=A0A1R6TZA4_CLODI
NCKUH21_00211	55	0.146	0		ferredoxin	>UniRef90_A0A031WCX2 Ferredoxin n=21 Tax=Clostridiales TaxID=186802 RepID=A0A031WCX2_CLODI	Clostridioides difficile (Peptoclostridium difficile)
NCKUH21_00212	354	0.149	0	capA	capsule biosynthesis protein CapA	>UniRef90_A0A160X037 Capsule biosynthesis protein CapA n=71 Tax=Clostridiales TaxID=186802 RepID=A0A160X037_CLODI	Clostridioides difficile (Peptoclostridium difficile)
NCKUH21_00213	632	0.12	0	cooS1_1	carbon monoxide dehydrogenase 1	>UniRef90_A0A031WDM4 Carbon monoxide dehydrogenase n=41 Tax=Clostridiales TaxID=186802 RepID=A0A031WDM4_CLODI	Clostridioides difficile (Peptoclostridium difficile)
NCKUH21_00214	160	0.138	0	dmsB_1	anaerobic dimethyl sulfoxide reductase chain B	>UniRef90_A0A160X1G2 Anaerobic dimethyl sulfoxide reductase chain B n=35 Tax=Clostridiales TaxID=186802 RepID=A0A160X1G2_CLODI	Clostridioides difficile (Peptoclostridium difficile)
NCKUH21_00215	407	0.114	0	padH	NADH-dependent phenylglyoxylate dehydrogenase subunit epsilon	>UniRef90_A0A160XFL2 NADH-dependent phenylglyoxylate dehydrogenase subunit epsilon n=48 Tax=Clostridiales TaxID=186802 RepID=A0A160XFL2_CLODI	Clostridioides difficile (Peptoclostridium difficile)
NCKUH21_00216	394	0.19	0	cfa	cyclopropane-fatty-acyl-phospholipid synthase	>UniRef90_A0A160XDC3 Cyclopropane-fatty-acyl-phospholipid synthase n=44 Tax=Clostridiales TaxID=186802 RepID=A0A160XDC3_CLODI	Clostridioides difficile (Peptoclostridium difficile)
NCKUH21_00217	273	0.179	0		hypothetical protein	>UniRef90_A0A160WP49 ATP-binding protein n=40 Tax=Clostridiales TaxID=186802 RepID=A0A160WP49_CLODI	Clostridioides difficile (Peptoclostridium difficile)
NCKUH21_00218	420	0.108	0		NAD-specific glutamate dehydrogenase	>UniRef90_P27346 NAD-specific glutamate dehydrogenase n=33 Tax=Clostridiales TaxID=186802 RepID=DHE2_CLODI	Clostridioides difficile (Peptoclostridium difficile)
NCKUH21_00219	217	0.126	0	mecR1_1	methicillin resistance mecR1 protein	>UniRef90_A0A160VXJ7 Methicillin resistance mecR1 protein n=52 Tax=Clostridiales TaxID=186802 RepID=A0A160VXJ7_CLODI	Clostridioides difficile (Peptoclostridium difficile)
NCKUH21_00220	376	0.137	0	blaR1_1	regulatory protein BlaR1	>UniRef90_A0A170YBN2 Regulatory protein BlaR1 n=56 Tax=Clostridiales TaxID=186802 RepID=A0A170YBN2_CLODI	Clostridioides difficile (Peptoclostridium difficile)
NCKUH21_00221	339	0.105	0	mepH_1	murein DD-endopeptidase MepH	>UniRef90_A0A161KI26 Cell wall hydrolase n=43 Tax=Clostridiales TaxID=186802 RepID=A0A161KI26_CLODI	Clostridioides difficile (Peptoclostridium difficile)
NCKUH21_00222	305	0.115	0	pyrB	aspartate carbamoyltransferase catalytic subunit	>UniRef90_Q18CS8 Aspartate carbamoyltransferase n=32 Tax=Clostridiales TaxID=186802 RepID=PYRB_PEPD6	Peptoclostridium difficile (strain 630) (Clostridium difficile)
NCKUH21_00223	229	0.133	0	pyrK	dihydroorotate dehydrogenase B (NAD(+)), electron transfer subunit	>UniRef90_A0A160XQE4 Dihydroorotate dehydrogenase B (NAD(+)), electron transfer subunit n=48 Tax=Clostridiales TaxID=186802 RepID=A0A160XQE4_CLODI	Clostridioides difficile (Peptoclostridium difficile)
NCKUH21_00224	299	0.126	0	pyrDB	dihydroorotate dehydrogenase B (NAD(+)), catalytic subunit	>UniRef90_Q18CS6 Dihydroorotate dehydrogenase B (NAD(+)), catalytic subunit n=47 Tax=Clostridiales TaxID=186802 RepID=PYRDB_PEPD6	Peptoclostridium difficile (strain 630) (Clostridium difficile)
NCKUH21_00225	193	0.133	0	pyrE	orotate phosphoribosyltransferase	>UniRef90_Q18CS5 Orotate phosphoribosyltransferase n=26 Tax=Clostridiales TaxID=186802 RepID=PYRE_PEPD6	Peptoclostridium difficile (strain 630) (Clostridium difficile)
NCKUH21_00226	307	0.098	0	panE	2-dehydropantoate 2-reductase	>UniRef90_A0A160XSQ7 2-dehydropantoate 2-reductase n=55 Tax=Clostridiales TaxID=186802 RepID=A0A160XSQ7_CLODI	Clostridioides difficile (Peptoclostridium difficile)
NCKUH21_00227	295	0.166	0	cysL_1	HTH-type transcriptional regulator CysL	>UniRef90_A0A031WDG2 HTH-type transcriptional regulator CysL n=31 Tax=Clostridiales TaxID=186802 RepID=A0A031WDG2_CLODI	Clostridioides difficile (Peptoclostridium difficile)
NCKUH21_00228	342	0.126	0		hypothetical protein	>UniRef90_T3DQX6 Conserved hypothetical 698 family protein n=41 Tax=Clostridiales TaxID=186802 RepID=T3DQX6_CLODI	Clostridioides difficile CD160
NCKUH21_00229	290	0.152	0	nth	endonuclease III	>UniRef90_A0A160X1T4 Endonuclease III n=51 Tax=Clostridiales TaxID=186802 RepID=A0A160X1T4_CLODI	Clostridioides difficile (Peptoclostridium difficile)
NCKUH21_00230	495	0.138	0	clsA_1	major cardiolipin synthase ClsA	>UniRef90_A0A031WCR0 Cardiolipin synthase n=42 Tax=Clostridiales TaxID=186802 RepID=A0A031WCR0_CLODI	Clostridioides difficile (Peptoclostridium difficile)
NCKUH21_00231	46	0.133	0		hypothetical protein	>UniRef90_A0A069A4C3 Uncharacterized protein n=2 Tax=Clostridioides difficile TaxID=1496 RepID=A0A069A4C3_CLODI	Clostridioides difficile (Peptoclostridium difficile)
NCKUH21_00232	93	0.109	0	groS	10 kDa chaperonin	>UniRef90_Q18CT6 10 kDa chaperonin n=21 Tax=Clostridiales TaxID=186802 RepID=CH10_PEPD6	Peptoclostridium difficile (strain 630) (Clostridium difficile)
NCKUH21_00233	541	0.055	0	groL	60 kDa chaperonin	>UniRef90_Q9KKF0 60 kDa chaperonin n=47 Tax=Clostridiales TaxID=186802 RepID=CH60_CLODI	Clostridioides difficile (Peptoclostridium difficile)
NCKUH21_00234	245	0.137	0	purE_1	N5-carboxyaminoimidazole ribonucleotide mutase	>UniRef90_T3DS12 AIR carboxylase family protein n=38 Tax=Clostridiales TaxID=186802 RepID=T3DS12_CLODI	Clostridioides difficile CD160
NCKUH21_00235	243	0.142	0		hypothetical protein	>UniRef90_A0A031WCH5 TIGR00299 family protein n=38 Tax=Clostridiales TaxID=186802 RepID=A0A031WCH5_CLODI	Clostridioides difficile (Peptoclostridium difficile)
NCKUH21_00236	138	0.124	0		hypothetical protein	>UniRef90_U3XTZ5 Uncharacterized protein n=31 Tax=Clostridiales TaxID=186802 RepID=U3XTZ5_CLODI	Clostridioides difficile E15
NCKUH21_00238	510	0.099	0	guaA	GMP synthase	>UniRef90_Q18CT8 GMP synthase [glutamine-hydrolyzing] n=41 Tax=Clostridiales TaxID=186802 RepID=GUAA_PEPD6	Peptoclostridium difficile (strain 630) (Clostridium difficile)
NCKUH21_00239	475	0.117	0	yfkN_1	trifunctional nucleotide phosphoesterase protein YfkN	>UniRef90_A0A160X0D0 Trifunctional nucleotide phosphoesterase protein YfkN n=97 Tax=Clostridiales TaxID=186802 RepID=A0A160X0D0_CLODI	Clostridioides difficile (Peptoclostridium difficile)
NCKUH21_00240	290	0.151	0	cysL_2	HTH-type transcriptional regulator CysL	>UniRef90_A0A160WTB1 HTH-type transcriptional regulator CysL n=53 Tax=Clostridiales TaxID=186802 RepID=A0A160WTB1_CLODI	Clostridioides difficile (Peptoclostridium difficile)
NCKUH21_00241	186	0.17	0	chrA_1	chromate transport protein	>UniRef90_A0A160X1L7 Chromate transport protein n=34 Tax=Clostridiales TaxID=186802 RepID=A0A160X1L7_CLODI	Clostridioides difficile (Peptoclostridium difficile)
NCKUH21_00242	187	0.156	0	chrA_2	chromate transport protein	>UniRef90_A0A160X3N7 Chromate transport protein n=46 Tax=Clostridiales TaxID=186802 RepID=A0A160X3N7_CLODI	Clostridioides difficile (Peptoclostridium difficile)
NCKUH21_00243	1141	0.17	0	uvrA_1	uvrABC system protein A	>UniRef90_A0A170ZNK0 UvrABC system protein A n=97 Tax=Clostridiales TaxID=186802 RepID=A0A170ZNK0_CLODI	Clostridioides difficile (Peptoclostridium difficile)
NCKUH21_00244	743	0.142	0	gmr_1	cyclic di-GMP phosphodiesterase Gmr	>UniRef90_A0A1R4XWQ1 Cyclic di-GMP phosphodiesterase Gmr n=73 Tax=Clostridiales TaxID=186802 RepID=A0A1R4XWQ1_CLODI
NCKUH21_00245	675	0.179	0	licR_1	putative licABCH operon regulator	>UniRef90_A0A1R5BJC4 Probable licABCH operon regulator n=60 Tax=Clostridiales TaxID=186802 RepID=A0A1R5BJC4_CLODI
NCKUH21_00246	149	0.082	0	fruA_1	PTS system fructose-specific EIIABC component	>UniRef90_T3DRZ5 PTS system, fructose subfamily, IIA component domain protein n=26 Tax=Clostridiales TaxID=186802 RepID=T3DRZ5_CLODI	Clostridioides difficile CD160
NCKUH21_00247	350	0.106	0	manP_1	PTS system mannose-specific EIIBCA component	>UniRef90_A0A160WS84 PTS fructose transporter subunit IIC n=42 Tax=Clostridiales TaxID=186802 RepID=A0A160WS84_CLODI	Clostridioides difficile (Peptoclostridium difficile)
NCKUH21_00248	101	0.153	0	fruA_2	PTS system fructose-specific EIIABC component	>UniRef90_A0A160W7B3 PTS fructose transporter subunit IIB n=21 Tax=Clostridiales TaxID=186802 RepID=A0A160W7B3_CLODI	Clostridioides difficile (Peptoclostridium difficile)
NCKUH21_00249	420	0.142	0	gatZ	D-tagatose-1,6-bisphosphate aldolase subunit GatZ	>UniRef90_A0A160WSC2 D-tagatose-1,6-bisphosphate aldolase subunit KbaZ n=49 Tax=Clostridiales TaxID=186802 RepID=A0A160WSC2_CLODI	Clostridioides difficile (Peptoclostridium difficile)
NCKUH21_00250	237	0.15	0	yjjG_1	pyrimidine 5'-nucleotidase YjjG	>UniRef90_A0A160W7D4 Hydrolase n=53 Tax=Clostridiales TaxID=186802 RepID=A0A160W7D4_CLODI	Clostridioides difficile (Peptoclostridium difficile)
NCKUH21_00251	96	0.1	0		hypothetical protein	>UniRef90_A0A0J0XXD6 Spore coat protein n=30 Tax=Clostridiales TaxID=186802 RepID=A0A0J0XXD6_CLOSO	Paeniclostridium sordellii 8483
NCKUH21_00252	70	0.075	0		hypothetical protein	>UniRef90_C9YI20 Uncharacterized protein n=14 Tax=Clostridiales TaxID=186802 RepID=C9YI20_PEPDR	Peptoclostridium difficile (strain R20291) (Clostridium difficile)
NCKUH21_00253	169	0.079	0	nox_1	NADH dehydrogenase	>UniRef90_A0A160WSK6 NADH dehydrogenase n=36 Tax=Clostridiales TaxID=186802 RepID=A0A160WSK6_CLODI	Clostridioides difficile (Peptoclostridium difficile)
NCKUH21_00254	157	0.138	0	purE_2	N5-carboxyaminoimidazole ribonucleotide mutase	>UniRef90_A0A031WBR8 N5-carboxyaminoimidazole ribonucleotide mutase n=27 Tax=Clostridiales TaxID=186802 RepID=A0A031WBR8_CLODI	Clostridioides difficile (Peptoclostridium difficile)
NCKUH21_00255	231	0.124	0	purC_1	phosphoribosylaminoimidazole-succinocarboxamide synthase	>UniRef90_A0A0N0P118 Phosphoribosylaminoimidazole-succinocarboxamide synthase n=23 Tax=Clostridiales TaxID=186802 RepID=A0A0N0P118_CLODI	Clostridioides difficile (Peptoclostridium difficile)
NCKUH21_00256	454	0.108	0	purF_2	amidophosphoribosyltransferase	>UniRef90_A0A0N1PA58 Amidophosphoribosyltransferase n=28 Tax=Clostridiales TaxID=186802 RepID=A0A0N1PA58_CLODI	Clostridioides difficile (Peptoclostridium difficile)
NCKUH21_00257	357	0.125	0	purM	phosphoribosylformylglycinamidine cyclo-ligase	>UniRef90_A0A160XCW5 Phosphoribosylformylglycinamidine cyclo-ligase n=37 Tax=Clostridiales TaxID=186802 RepID=A0A160XCW5_CLODI	Clostridioides difficile (Peptoclostridium difficile)
NCKUH21_00258	196	0.16	0	purN	phosphoribosylglycinamide formyltransferase	>UniRef90_A0A161KJG1 Phosphoribosylglycinamide formyltransferase n=37 Tax=Clostridiales TaxID=186802 RepID=A0A161KJG1_CLODI	Clostridioides difficile (Peptoclostridium difficile)
NCKUH21_00259	509	0.088	0	purH_1	bifunctional purine biosynthesis protein PurH	>UniRef90_Q18CW0 Bifunctional purine biosynthesis protein PurH n=44 Tax=Clostridiales TaxID=186802 RepID=PUR9_PEPD6	Peptoclostridium difficile (strain 630) (Clostridium difficile)
NCKUH21_00260	415	0.127	0	purD	phosphoribosylamine--glycine ligase	>UniRef90_C9YI28 Phosphoribosylamine--glycine ligase n=55 Tax=Clostridiales TaxID=186802 RepID=C9YI28_PEPDR	Peptoclostridium difficile (strain R20291) (Clostridium difficile)
NCKUH21_00261	1267	0.1	0	purL	phosphoribosylformylglycinamidine synthase	>UniRef90_A0A160XCW1 Phosphoribosylformylglycinamidine synthase n=91 Tax=Clostridiales TaxID=186802 RepID=A0A160XCW1_CLODI	Clostridioides difficile (Peptoclostridium difficile)
NCKUH21_00262	289	0.174	0	rmlD	dTDP-4-dehydrorhamnose reductase	>UniRef90_A0A160XEA4 dTDP-4-dehydrorhamnose reductase n=35 Tax=Clostridiales TaxID=186802 RepID=A0A160XEA4_CLODI	Clostridioides difficile (Peptoclostridium difficile)
NCKUH21_00263	292	0.123	0	rfbA	glucose-1-phosphate thymidylyltransferase 1	>UniRef90_A0A160X1Z2 Glucose-1-phosphate thymidylyltransferase n=29 Tax=Clostridiales TaxID=186802 RepID=A0A160X1Z2_CLODI	Clostridioides difficile (Peptoclostridium difficile)
NCKUH21_00264	184	0.152	0	rmlC	dTDP-4-dehydrorhamnose 3,5-epimerase	>UniRef90_A0A069AKZ8 dTDP-4-dehydrorhamnose 3,5-epimerase n=19 Tax=Clostridiales TaxID=186802 RepID=A0A069AKZ8_CLODI	Clostridioides difficile (Peptoclostridium difficile)
NCKUH21_00265	326	0.174	0	rffG	dTDP-glucose 4,6-dehydratase 2	>UniRef90_A0A160X121 dTDP-glucose 4,6-dehydratase n=35 Tax=Clostridiales TaxID=186802 RepID=A0A160X121_CLODI	Clostridioides difficile (Peptoclostridium difficile)
NCKUH21_00266	221	0.167	0	mltD	membrane-bound lytic murein transglycosylase D	>UniRef90_A0A1R4TZ67 Membrane-bound lytic murein transglycosylase D n=38 Tax=Clostridiales TaxID=186802 RepID=A0A1R4TZ67_CLODI
NCKUH21_00267	141	0.193	0		hypothetical protein	>UniRef90_A0A1Q9BFL7 Uncharacterized protein n=6 Tax=Clostridioides difficile TaxID=1496 RepID=A0A1Q9BFL7_CLODI
NCKUH21_00268	103	0.097	0	fliN_1	flagellar motor switch protein FliN	>UniRef90_A0A069A194 Flagellar motor switch protein FliN n=30 Tax=Clostridiales TaxID=186802 RepID=A0A069A194_CLODI	Clostridioides difficile (Peptoclostridium difficile)
NCKUH21_00269	90	0.163	0		hypothetical protein	>UniRef90_A0A069AL04 Flagellar biosynthesis anti-sigma factor FlgM n=19 Tax=Clostridiales TaxID=186802 RepID=A0A069AL04_CLODI	Clostridioides difficile (Peptoclostridium difficile)
NCKUH21_00270	137	0.114	0		hypothetical protein	>UniRef90_A0A125V3F0 Flagellar biosynthesis protein n=29 Tax=Clostridiales TaxID=186802 RepID=A0A125V3F0_CLODI	Clostridioides difficile ATCC 9689 = DSM 1296
NCKUH21_00271	435	0.158	0	flgK	flagellar hook-associated protein 1	>UniRef90_C9YI39 Flagellar hook-associated protein 1 n=44 Tax=Clostridiales TaxID=186802 RepID=C9YI39_PEPDR	Peptoclostridium difficile (strain R20291) (Clostridium difficile)
NCKUH21_00272	309	0.183	0	flgL	flagellar hook-associated protein 3	>UniRef90_C9YI40 Flagellar hook-associated protein n=27 Tax=Clostridiales TaxID=186802 RepID=C9YI40_PEPDR	Peptoclostridium difficile (strain R20291) (Clostridium difficile)
NCKUH21_00273	129	0.119	0	fliW	flagellar assembly factor FliW	>UniRef90_A0A160W7E7 Flagellar assembly factor FliW n=28 Tax=Clostridiales TaxID=186802 RepID=A0A160W7E7_CLODI	Clostridioides difficile (Peptoclostridium difficile)
NCKUH21_00274	69	0.159	0	csrA	carbon storage regulator	>UniRef90_Q18CX3 Carbon storage regulator homolog n=26 Tax=Clostridiales TaxID=186802 RepID=CSRA_PEPD6	Peptoclostridium difficile (strain 630) (Clostridium difficile)
NCKUH21_00275	130	0.161	0	fliS_1	flagellar protein FliS	>UniRef90_A0A161KN25 Flagellar protein FliS n=31 Tax=Clostridiales TaxID=186802 RepID=A0A161KN25_CLODI	Clostridioides difficile (Peptoclostridium difficile)
NCKUH21_00276	117	0.116	0	fliS_2	flagellar protein FliS	>UniRef90_A0A160YJ90 Flagellar export chaperone FliS n=25 Tax=Clostridiales TaxID=186802 RepID=A0A160YJ90_CLODI	Clostridioides difficile (Peptoclostridium difficile)
NCKUH21_00277	506	0.126	0		hypothetical protein	>UniRef90_T3DS40 Flagellar hook-associated protein 2 n=36 Tax=Clostridiales TaxID=186802 RepID=T3DS40_CLODI	Clostridioides difficile CD160
NCKUH21_00278	110	0.111	0		hypothetical protein	>UniRef90_A0A068ZX58 Uncharacterized protein n=24 Tax=Clostridiales TaxID=186802 RepID=A0A068ZX58_CLODI	Clostridioides difficile (Peptoclostridium difficile)
NCKUH21_00279	318	0.123	0	hag	flagellin	>UniRef90_A0A160XEC1 Flagellin n=37 Tax=Clostridiales TaxID=186802 RepID=A0A160XEC1_CLODI	Clostridioides difficile (Peptoclostridium difficile)
NCKUH21_00280	712	0.142	0	sunS_1	SPBc2 prophage-derived glycosyltransferase SunS	>UniRef90_A0A160WPK6 Glycosyl transferase n=44 Tax=Clostridiales TaxID=186802 RepID=A0A160WPK6_CLODI	Clostridioides difficile (Peptoclostridium difficile)
NCKUH21_00281	624	0.146	0	ubiG_1	ubiquinone biosynthesis O-methyltransferase	>UniRef90_C9YI49 Glycosyl transferase family 2 n=49 Tax=Clostridiales TaxID=186802 RepID=C9YI49_PEPDR	Peptoclostridium difficile (strain R20291) (Clostridium difficile)
NCKUH21_00282	703	0.141	0		hypothetical protein	>UniRef90_C9YI50 Glycosyl transferase, group 2 family n=44 Tax=Clostridiales TaxID=186802 RepID=C9YI50_PEPDR	Peptoclostridium difficile (strain R20291) (Clostridium difficile)
NCKUH21_00283	330	0.133	0		hypothetical protein	>UniRef90_C9YI51 Uncharacterized protein n=29 Tax=Clostridiales TaxID=186802 RepID=C9YI51_PEPDR	Peptoclostridium difficile (strain R20291) (Clostridium difficile)
NCKUH21_00284	409	0.09	0	rizA	L-arginine-specific L-amino acid ligase	>UniRef90_A0A160WNE4 Carbamoyl-phosphate synthase large subunit n=26 Tax=Clostridiales TaxID=186802 RepID=A0A160WNE4_CLODI	Clostridioides difficile (Peptoclostridium difficile)
NCKUH21_00285	313	0.093	0		delta(1)-pyrroline-2-carboxylate reductase	>UniRef90_T3DS03 Ornithine cyclodeaminase/mu-crystallin family protein n=35 Tax=Clostridiales TaxID=186802 RepID=T3DS03_CLODI	Clostridioides difficile CD160
NCKUH21_00286	134	0.168	0	fdtA	TDP-4-oxo-6-deoxy-alpha-D-glucose-3, 4-oxoisomerase	>UniRef90_A0A160X242 TDP-4-oxo-6-deoxy-alpha-D-glucose-3, 4-oxoisomerase n=17 Tax=Clostridiales TaxID=186802 RepID=A0A160X242_CLODI	Clostridioides difficile (Peptoclostridium difficile)
NCKUH21_00287	362	0.127	0	fdtB	dTDP-3-amino-3,6-dideoxy-alpha-D- galactopyranose transaminase	>UniRef90_A0A160XCY5 dTDP-3-amino-3,6-dideoxy-alpha-D-galactopyranose transaminase n=36 Tax=Clostridiales TaxID=186802 RepID=A0A160XCY5_CLODI	Clostridioides difficile (Peptoclostridium difficile)
NCKUH21_00289	104	0.1	0	flgB	flagellar basal body rod protein FlgB	>UniRef90_A0A1R5T5R3 Flagellar basal body rod protein FlgB n=4 Tax=Clostridioides difficile TaxID=1496 RepID=A0A1R5T5R3_CLODI
NCKUH21_00290	133	0.148	0	flgC	flagellar basal-body rod protein FlgC	>UniRef90_A0A160WTN1 Flagellar basal-body rod protein FlgC n=20 Tax=Clostridiales TaxID=186802 RepID=A0A160WTN1_CLODI	Clostridioides difficile (Peptoclostridium difficile)
NCKUH21_00291	104	0.102	0	fliE	flagellar hook-basal body complex protein FliE	>UniRef90_C9YI57 Flagellar hook-basal body complex protein FliE n=23 Tax=Clostridiales TaxID=186802 RepID=C9YI57_PEPDR	Peptoclostridium difficile (strain R20291) (Clostridium difficile)
NCKUH21_00292	515	0.169	0	fliF	flagellar M-ring protein	>UniRef90_A0A160X191 Flagellar M-ring protein n=45 Tax=Clostridiales TaxID=186802 RepID=A0A160X191_CLODI	Clostridioides difficile (Peptoclostridium difficile)
NCKUH21_00293	355	0.147	0	fliG	flagellar motor switch protein FliG	>UniRef90_C9YI59 Flagellar motor switch protein n=23 Tax=Clostridiales TaxID=186802 RepID=C9YI59_PEPDR	Peptoclostridium difficile (strain R20291) (Clostridium difficile)
NCKUH21_00294	243	0.143	0	atpF_1	ATP synthase subunit b	>UniRef90_C9YI60 Flagellar assembly protein n=65 Tax=Clostridiales TaxID=186802 RepID=C9YI60_PEPDR	Peptoclostridium difficile (strain R20291) (Clostridium difficile)
NCKUH21_00295	438	0.146	0	yscN	putative ATP synthase YscN	>UniRef90_A0A160WTP2 Flagellar protein export ATPase FliI n=50 Tax=Clostridiales TaxID=186802 RepID=A0A160WTP2_CLODI	Clostridioides difficile (Peptoclostridium difficile)
NCKUH21_00296	147	0.215	0		hypothetical protein	>UniRef90_C9YI62 Flagellar protein n=52 Tax=Clostridiales TaxID=186802 RepID=C9YI62_PEPDR	Peptoclostridium difficile (strain R20291) (Clostridium difficile)
NCKUH21_00297	400	0.143	0		hypothetical protein	>UniRef90_A0A160WVZ6 Flagellar hook-length control protein FliK n=48 Tax=Clostridiales TaxID=186802 RepID=A0A160WVZ6_CLODI	Clostridioides difficile (Peptoclostridium difficile)
NCKUH21_00298	201	0.169	0	flgD	basal-body rod modification protein FlgD	>UniRef90_C9YI64 Basal-body rod modification protein FlgD n=33 Tax=Clostridiales TaxID=186802 RepID=C9YI64_PEPDR	Peptoclostridium difficile (strain R20291) (Clostridium difficile)
NCKUH21_00299	326	0.119	0	flgG_1	flagellar basal-body rod protein FlgG	>UniRef90_C9YI65 Flagellar basal body protein n=30 Tax=Clostridiales TaxID=186802 RepID=C9YI65_PEPDR	Peptoclostridium difficile (strain R20291) (Clostridium difficile)
NCKUH21_00300	66	0.182	0		hypothetical protein	>UniRef90_A0A031WBH1 Endoflagellar protein n=17 Tax=Clostridiales TaxID=186802 RepID=A0A031WBH1_CLODI	Clostridioides difficile (Peptoclostridium difficile)
NCKUH21_00301	271	0.185	0	pomA_1	chemotaxis protein PomA	>UniRef90_A0A171D222 Chemotaxis protein PomA n=31 Tax=Clostridiales TaxID=186802 RepID=A0A171D222_CLODI	Clostridioides difficile (Peptoclostridium difficile)
NCKUH21_00302	230	0.185	0	motB_1	motility protein B	>UniRef90_A0A160X0M8 Chemotaxis protein MotB n=33 Tax=Clostridiales TaxID=186802 RepID=A0A160X0M8_CLODI	Clostridioides difficile (Peptoclostridium difficile)
NCKUH21_00303	146	0.146	0		hypothetical protein	>UniRef90_A0A160X277 Flagellar basal body protein FliL n=26 Tax=Clostridiales TaxID=186802 RepID=A0A160X277_CLODI	Clostridioides difficile (Peptoclostridium difficile)
NCKUH21_00304	123	0.142	0		hypothetical protein	>UniRef90_A0A069A4D1 Flagellar protein FliZ n=26 Tax=Clostridiales TaxID=186802 RepID=A0A069A4D1_CLODI	Clostridioides difficile (Peptoclostridium difficile)
NCKUH21_00305	220	0.167	0	fliP	flagellar biosynthetic protein FliP	>UniRef90_A0A031WBG8 Flagellar biosynthetic protein FliP n=24 Tax=Clostridiales TaxID=186802 RepID=A0A031WBG8_CLODI	Clostridioides difficile (Peptoclostridium difficile)
NCKUH21_00306	88	0.15	0		hypothetical protein	>UniRef90_A0A031WB69 Component of the flagellar export machinery n=22 Tax=Clostridiales TaxID=186802 RepID=A0A031WB69_CLODI	Clostridioides difficile (Peptoclostridium difficile)
NCKUH21_00307	603	0.179	0	flhB	flagellar biosynthetic protein FlhB	>UniRef90_A0A160XEP0 Flagellar biosynthetic protein FliR n=58 Tax=Clostridiales TaxID=186802 RepID=A0A160XEP0_CLODI	Clostridioides difficile (Peptoclostridium difficile)
NCKUH21_00308	690	0.151	0	flhA	flagellar biosynthesis protein FlhA	>UniRef90_A0A161KIU9 Flagellar biosynthesis protein FlhA n=45 Tax=Clostridiales TaxID=186802 RepID=A0A161KIU9_CLODI	Clostridioides difficile (Peptoclostridium difficile)
NCKUH21_00309	337	0.144	0	flhF	flagellar biosynthesis protein FlhF	>UniRef90_A0A160WSN3 Flagellar biosynthesis protein FlhF n=42 Tax=Clostridiales TaxID=186802 RepID=A0A160WSN3_CLODI	Clostridioides difficile (Peptoclostridium difficile)
NCKUH21_00310	291	0.18	0	ylxH	flagellum site-determining protein YlxH	>UniRef90_A0A160XEE5 Site-determining protein n=34 Tax=Clostridiales TaxID=186802 RepID=A0A160XEE5_CLODI	Clostridioides difficile (Peptoclostridium difficile)
NCKUH21_00311	232	0.144	0	fliA	RNA polymerase sigma factor FliA	>UniRef90_A0A031WB63 RNA polymerase sigma factor n=24 Tax=Clostridiales TaxID=186802 RepID=A0A031WB63_CLODI	Clostridioides difficile (Peptoclostridium difficile)
NCKUH21_00312	144	0.162	0		hypothetical protein	>UniRef90_A0A160XFT7 Uncharacterized protein n=40 Tax=Clostridiales TaxID=186802 RepID=A0A160XFT7_CLODI	Clostridioides difficile (Peptoclostridium difficile)
NCKUH21_00313	256	0.154	0	flgG_2	flagellar basal-body rod protein FlgG	>UniRef90_C9YI79 Flagellar basal body protein n=28 Tax=Clostridiales TaxID=186802 RepID=C9YI79_PEPDR	Peptoclostridium difficile (strain R20291) (Clostridium difficile)
NCKUH21_00314	252	0.142	0	flgG_3	flagellar basal-body rod protein FlgG	>UniRef90_A0A160WTP4 Flagellar basal body protein n=33 Tax=Clostridiales TaxID=186802 RepID=A0A160WTP4_CLODI	Clostridioides difficile (Peptoclostridium difficile)
NCKUH21_00315	292	0.095	0	fliM	flagellar motor switch protein FliM	>UniRef90_A0A170ZPF5 Flagellar motor switch protein FliM n=40 Tax=Clostridiales TaxID=186802 RepID=A0A170ZPF5_CLODI	Clostridioides difficile (Peptoclostridium difficile)
NCKUH21_00316	123	0.167	0	fliN_2	flagellar motor switch protein FliN	>UniRef90_A0A069AKP2 Flagellar motor switch phosphatase FliN n=21 Tax=Clostridiales TaxID=186802 RepID=A0A069AKP2_CLODI	Clostridioides difficile (Peptoclostridium difficile)
NCKUH21_00317	466	0.147	0		hypothetical protein	>UniRef90_C9YI83 Uncharacterized protein n=74 Tax=Clostridiales TaxID=186802 RepID=C9YI83_PEPDR	Peptoclostridium difficile (strain R20291) (Clostridium difficile)
NCKUH21_00318	644	0.151	0	htpG	chaperone protein HtpG	>UniRef90_A0A160WTT1 Chaperone protein HtpG n=61 Tax=Clostridiales TaxID=186802 RepID=A0A160WTT1_CLODI	Clostridioides difficile (Peptoclostridium difficile)
NCKUH21_00319	375	0.11	0	dhaT	1,3-propanediol dehydrogenase	>UniRef90_A0A170V9Y7 1,3-propanediol dehydrogenase n=49 Tax=Clostridiales TaxID=186802 RepID=A0A170V9Y7_CLODI	Clostridioides difficile (Peptoclostridium difficile)
NCKUH21_00320	339	0.174	0	splB	spore photoproduct lyase	>UniRef90_V5ZEL6 Sp1 protein n=43 Tax=Clostridiales TaxID=186802 RepID=V5ZEL6_CLODI	Clostridioides difficile (Peptoclostridium difficile)
NCKUH21_00321	302	0.132	0	tetD_1	transposon Tn10 TetD protein	>UniRef90_A0A160VXA0 AraC family transcriptional regulator [Clostridium difficile BI1] n=37 Tax=Clostridiales TaxID=186802 RepID=A0A160VXA0_CLODI	Clostridioides difficile (Peptoclostridium difficile)
NCKUH21_00322	137	0.115	0		hypothetical protein	>UniRef90_A0A069ASZ2 Uncharacterized protein n=29 Tax=Clostridiales TaxID=186802 RepID=A0A069ASZ2_CLODI	Clostridioides difficile (Peptoclostridium difficile)
NCKUH21_00323	129	0.129	0	yybR_1	putative HTH-type transcriptional regulator YybR	>UniRef90_A0A1R2F0C1 Transcriptional regulator n=31 Tax=Clostridiales TaxID=186802 RepID=A0A1R2F0C1_CLODI
NCKUH21_00324	130	0.176	0		hypothetical protein	>UniRef90_A0A031WBF1 Uncharacterized protein n=51 Tax=Clostridiales TaxID=186802 RepID=A0A031WBF1_CLODI	Clostridioides difficile (Peptoclostridium difficile)
NCKUH21_00325	67	0.152	0		hypothetical protein	>UniRef90_A0A069A1X5 Uncharacterized protein n=33 Tax=Clostridiales TaxID=186802 RepID=A0A069A1X5_CLODI	Clostridioides difficile (Peptoclostridium difficile)
NCKUH21_00326	246	0.214	0	ycdX_1	putative phosphatase YcdX	>UniRef90_A0A160W6Q5 Putative hydrolase [Clostridium difficile BI1] n=50 Tax=Clostridiales TaxID=186802 RepID=A0A160W6Q5_CLODI	Clostridioides difficile (Peptoclostridium difficile)
NCKUH21_00327	854	0.147	0	dgaR_2	transcriptional regulatory protein DagR	>UniRef90_A0A171CU37 Luminescence regulatory protein LuxO n=76 Tax=Clostridiales TaxID=186802 RepID=A0A171CU37_CLODI	Clostridioides difficile (Peptoclostridium difficile)
NCKUH21_00328	133	0.115	0	manX_1	PTS system mannose-specific EIIAB component	>UniRef90_T3DL94 PTS system fructose IIA component family protein n=1 Tax=Clostridioides difficile CD160 TaxID=1151292 RepID=T3DL94_CLODI	Clostridioides difficile CD160
NCKUH21_00329	164	0.112	0	sorB_1	PTS system sorbose-specific EIIB component	>UniRef90_A0A160WTR6 PTS mannose transporter subunit IID n=34 Tax=Clostridiales TaxID=186802 RepID=A0A160WTR6_CLODI	Clostridioides difficile (Peptoclostridium difficile)
NCKUH21_00330	132	0.123	0		hypothetical protein	>UniRef90_A0A160XUN6 PTS mannose transporter subunit IIC n=26 Tax=Clostridiales TaxID=186802 RepID=A0A160XUN6_CLODI	Clostridioides difficile (Peptoclostridium difficile)
NCKUH21_00331	161	0.136	0	sorB_2	PTS system sorbose-specific EIIB component	>UniRef90_A0A160XG54 Sorbose-specific phosphotransferase enzyme IIB component n=31 Tax=Clostridiales TaxID=186802 RepID=A0A160XG54_CLODI	Clostridioides difficile (Peptoclostridium difficile)
NCKUH21_00332	250	0.098	0	agaC	N-acetylgalactosamine permease IIC component 1	>UniRef90_A0A160YGD2 N-acetylgalactosamine permease IIC component 1 n=31 Tax=Clostridiales TaxID=186802 RepID=A0A160YGD2_CLODI	Clostridioides difficile (Peptoclostridium difficile)
NCKUH21_00333	286	0.122	0	manZ_1	PTS system mannose-specific EIID component	>UniRef90_A0A1R5RKQ4 PTS system mannose-specific EIID component n=32 Tax=Clostridiales TaxID=186802 RepID=A0A1R5RKQ4_CLODI
NCKUH21_00334	158	0.073	0		hypothetical protein	>UniRef90_T3DM58 L-2-amino-thiazoline-4-carboxylic acid hydrolase family protein n=29 Tax=Clostridiales TaxID=186802 RepID=T3DM58_CLODI	Clostridioides difficile CD160
NCKUH21_00335	434	0.145	0		putative dipeptidase	>UniRef90_T3DL05 Dipeptidase family protein n=57 Tax=Clostridiales TaxID=186802 RepID=T3DL05_CLODI	Clostridioides difficile CD160
NCKUH21_00336	363	0.172	0	xre_1	HTH-type transcriptional regulator Xre	>UniRef90_A0A160VXF3 HTH-type transcriptional regulator Xre n=46 Tax=Clostridiales TaxID=186802 RepID=A0A160VXF3_CLODI	Clostridioides difficile (Peptoclostridium difficile)
NCKUH21_00337	65	0.111	0	yxlE	negative regulatory protein YxlE	>UniRef90_A0A068ZXJ9 Uncharacterised protein n=19 Tax=Clostridiales TaxID=186802 RepID=A0A068ZXJ9_CLODI	Clostridioides difficile (Peptoclostridium difficile)
NCKUH21_00338	305	0.18	0	yxlF_1	putative ABC transporter ATP-binding protein YxlF	>UniRef90_A0A1R6U5M5 ABC transporter ATP-binding protein n=56 Tax=Clostridiales TaxID=186802 RepID=A0A1R6U5M5_CLODI
NCKUH21_00339	251	0.133	0	yxlG	putative transmembrane protein YxlG	>UniRef90_A0A160XTK3 ABC transporter permease [Clostridium difficile BI1] n=17 Tax=Clostridiales TaxID=186802 RepID=A0A160XTK3_CLODI	Clostridioides difficile (Peptoclostridium difficile)
NCKUH21_00340	356	0.128	0	carE_1	caffeyl-CoA reductase-Etf complex subunit CarE	>UniRef90_A0A160Y8P9 Anaerobic sulfite reductase subunit C n=52 Tax=Clostridiales TaxID=186802 RepID=A0A160Y8P9_CLODI	Clostridioides difficile (Peptoclostridium difficile)
NCKUH21_00341	86	0.277	0		hypothetical protein	>UniRef90_A0A031WDN7 Uncharacterized protein n=25 Tax=Clostridiales TaxID=186802 RepID=A0A031WDN7_CLODI	Clostridioides difficile (Peptoclostridium difficile)
NCKUH21_00342	324	0.15	0	bioB_1	biotin synthase	>UniRef90_Q18D35 Biotin synthase n=45 Tax=Clostridiales TaxID=186802 RepID=BIOB_PEPD6	Peptoclostridium difficile (strain 630) (Clostridium difficile)
NCKUH21_00343	336	0.142	0	ccpA_1	catabolite control protein A	>UniRef90_A0A160W5Z8 Catabolite control protein A n=41 Tax=Clostridiales TaxID=186802 RepID=A0A160W5Z8_CLODI	Clostridioides difficile (Peptoclostridium difficile)
NCKUH21_00344	295	0.131	0	rbsK	ribokinase	>UniRef90_C9YIA9 Ribokinase n=46 Tax=Clostridiales TaxID=186802 RepID=C9YIA9_PEPDR	Peptoclostridium difficile (strain R20291) (Clostridium difficile)
NCKUH21_00345	319	0.103	0	rbsB_1	ribose import binding protein RbsB	>UniRef90_A0A0N1IBS2 D-ribose-binding periplasmic protein n=36 Tax=Clostridiales TaxID=186802 RepID=A0A0N1IBS2_CLODI	Clostridioides difficile (Peptoclostridium difficile)
NCKUH21_00346	502	0.156	0	rbsA	ribose import ATP-binding protein RbsA	>UniRef90_A0A069A1U3 ABC-type transport system, ribose-specific ATP-binding protein n=79 Tax=Clostridiales TaxID=186802 RepID=A0A069A1U3_CLODI	Clostridioides difficile (Peptoclostridium difficile)
NCKUH21_00347	331	0.082	0	rbsC_1	ribose import permease protein RbsC	>UniRef90_A0A160WU09 Ribose transport system permease protein RbsC n=48 Tax=Clostridiales TaxID=186802 RepID=A0A160WU09_CLODI	Clostridioides difficile (Peptoclostridium difficile)
NCKUH21_00348	419	0.124	0	ylmB_1	N-formyl-4-amino-5-aminomethyl-2- methylpyrimidine deformylase	>UniRef90_A0A069ALA1 Acetylornithine deacetylase ArgE n=74 Tax=Clostridiales TaxID=186802 RepID=A0A069ALA1_CLODI	Clostridioides difficile (Peptoclostridium difficile)
NCKUH21_00349	246	0.124	0		hypothetical protein	>UniRef90_A0A069A4Q8 Uncharacterized protein n=40 Tax=Clostridiales TaxID=186802 RepID=A0A069A4Q8_CLODI	Clostridioides difficile (Peptoclostridium difficile)
NCKUH21_00350	460	0.122	0	abgB_1	p-aminobenzoyl-glutamate hydrolase subunit B	>UniRef90_A0A1Q9BG47 Aminobenzoyl-glutamate utilization protein n=68 Tax=Clostridiales TaxID=186802 RepID=A0A1Q9BG47_CLODI
NCKUH21_00351	213	0.165	0		hypothetical protein	>UniRef90_C9YIB6 Uncharacterized protein n=6 Tax=Clostridiales TaxID=186802 RepID=C9YIB6_PEPDR	Peptoclostridium difficile (strain R20291) (Clostridium difficile)
NCKUH21_00352	203	0.2	0		hypothetical protein	>UniRef90_A0A1F2DC46 TetR family transcriptional regulator n=5 Tax=Clostridiales TaxID=186802 RepID=A0A1F2DC46_9CLOT
NCKUH21_00353	45	0.156	0		hypothetical protein	>UniRef90_U3XYN6 Uncharacterized protein n=4 Tax=Clostridioides difficile TaxID=1496 RepID=U3XYN6_CLODI	Clostridioides difficile E15
NCKUH21_00354	79	0.105	0	yjaB_1	putative N-acetyltransferase YjaB	>UniRef90_T4ICJ0 Acetyltransferase family protein n=3 Tax=Clostridioides difficile TaxID=1496 RepID=T4ICJ0_CLODI	Clostridioides difficile Y384
NCKUH21_00355	71	0.114	0		hypothetical protein	>UniRef90_T4ICJ0 Acetyltransferase family protein n=3 Tax=Clostridioides difficile TaxID=1496 RepID=T4ICJ0_CLODI	Clostridioides difficile Y384
NCKUH21_00356	278	0.117	0		hypothetical protein	>UniRef90_T3DQH9 Uncharacterized protein n=34 Tax=Clostridiales TaxID=186802 RepID=T3DQH9_CLODI	Clostridioides difficile CD160
NCKUH21_00357	146	0.128	0		hypothetical protein	>UniRef90_G6BI82 Uncharacterized protein n=34 Tax=Clostridiales TaxID=186802 RepID=G6BI82_CLODI	Clostridioides difficile 050-P50-2011
NCKUH21_00358	162	0.143	0		hypothetical protein	>UniRef90_D5S4B6 Uncharacterized protein n=38 Tax=Clostridiales TaxID=186802 RepID=D5S4B6_CLODI	Clostridioides difficile NAP07
NCKUH21_00359	241	0.112	0	serB1	phosphoserine phosphatase SerB1	>UniRef90_A0A031WC02 HAD hydrolase, family IB n=20 Tax=Clostridiales TaxID=186802 RepID=A0A031WC02_CLODI	Clostridioides difficile (Peptoclostridium difficile)
NCKUH21_00360	361	0.132	0		hypothetical protein	>UniRef90_C9YIC2 Uncharacterized protein n=45 Tax=Clostridiales TaxID=186802 RepID=C9YIC2_PEPDR	Peptoclostridium difficile (strain R20291) (Clostridium difficile)
NCKUH21_00361	281	0.188	0		hypothetical protein	>UniRef90_C9YIC3 Putative spore coat assembly asparagine-rich protein n=30 Tax=Clostridioides difficile TaxID=1496 RepID=C9YIC3_PEPDR	Peptoclostridium difficile (strain R20291) (Clostridium difficile)
NCKUH21_00362	120	0.121	0	ziaR	transcriptional repressor SmtB	>UniRef90_A0A160W6V4 Uncharacterized protein n=15 Tax=Clostridiales TaxID=186802 RepID=A0A160W6V4_CLODI	Clostridioides difficile (Peptoclostridium difficile)
NCKUH21_00363	794	0.128	0	cadA	cadmium, zinc and cobalt-transporting ATPase	>UniRef90_A0A068ZY82 Copper(I)-transporting ATPase n=74 Tax=Clostridiales TaxID=186802 RepID=A0A068ZY82_CLODI	Clostridioides difficile (Peptoclostridium difficile)
NCKUH21_00365	201	0.128	0	yqjA	inner membrane protein YqjA	>UniRef90_A0A160W668 DedA family protein n=30 Tax=Clostridiales TaxID=186802 RepID=A0A160W668_CLODI	Clostridioides difficile (Peptoclostridium difficile)
NCKUH21_00366	49	0.283	0		hypothetical protein	>UniRef90_T4IC90 Uncharacterized protein n=8 Tax=Clostridioides difficile TaxID=1496 RepID=T4IC90_CLODI	Clostridioides difficile Y384
NCKUH21_00367	256	0.214	0		hypothetical protein	>UniRef90_A0A031W9U2 ABC-type transport system, permease n=40 Tax=Clostridiales TaxID=186802 RepID=A0A031W9U2_CLODI	Clostridioides difficile (Peptoclostridium difficile)
NCKUH21_00368	244	0.238	0		hypothetical protein	>UniRef90_U3XV12 ABC-type transport system, permease n=9 Tax=Clostridiales TaxID=186802 RepID=U3XV12_CLODI	Clostridioides difficile E15
NCKUH21_00369	306	0.298	0	drrA_1	daunorubicin/doxorubicin resistance ATP-binding protein DrrA	>UniRef90_A0A1R5UEB0 ABC transporter ATP-binding protein n=39 Tax=Clostridiales TaxID=186802 RepID=A0A1R5UEB0_CLODI
NCKUH21_00370	306	0.259	0	walK_1	sensor histidine kinase WalK	>UniRef90_A0A160W650 Sensor histidine kinase YycG n=28 Tax=Clostridiales TaxID=186802 RepID=A0A160W650_CLODI	Clostridioides difficile (Peptoclostridium difficile)
NCKUH21_00371	232	0.224	0	regX3_1	sensory transduction protein regX3	>UniRef90_A0A160YJS2 Sensory transduction protein regX3 n=36 Tax=Clostridiales TaxID=186802 RepID=A0A160YJS2_CLODI	Clostridioides difficile (Peptoclostridium difficile)
NCKUH21_00372	61	0.193	0		hypothetical protein	>UniRef90_A0A031W9U6 DNA-binding protein n=11 Tax=Clostridiales TaxID=186802 RepID=A0A031W9U6_CLODI	Clostridioides difficile (Peptoclostridium difficile)
NCKUH21_00373	308	0.111	0		hypothetical protein	>UniRef90_A0A031WA42 ATPase n=50 Tax=Clostridiales TaxID=186802 RepID=A0A031WA42_CLODI	Clostridioides difficile (Peptoclostridium difficile)
NCKUH21_00374	589	0.106	0		hypothetical protein	>UniRef90_C9YID5 Uncharacterized protein n=70 Tax=Clostridiales TaxID=186802 RepID=C9YID5_PEPDR	Peptoclostridium difficile (strain R20291) (Clostridium difficile)
NCKUH21_00376	249	0.13	0	cbiM	cobalt transport protein CbiM	>UniRef90_C9YID6 Cobalt transport protein CbiM n=34 Tax=Clostridiales TaxID=186802 RepID=CBIM_PEPDR	Peptoclostridium difficile (strain R20291) (Clostridium difficile)
NCKUH21_00377	93	0.152	0	cbiN	cobalt transport protein CbiN	>UniRef90_C9YID7 Cobalt transport protein CbiN n=23 Tax=Clostridiales TaxID=186802 RepID=C9YID7_PEPDR	Peptoclostridium difficile (strain R20291) (Clostridium difficile)
NCKUH21_00378	231	0.136	0	cbiQ	cobalt transport protein CbiQ	>UniRef90_A0A031W9V3 ABC-type transport system, cobalt-specific permease n=30 Tax=Clostridiales TaxID=186802 RepID=A0A031W9V3_CLODI	Clostridioides difficile (Peptoclostridium difficile)
NCKUH21_00379	272	0.142	0	cbiO	cobalt import ATP-binding protein CbiO	>UniRef90_A0A068ZYC1 ABC-type transport system, cobalt-specific ATP-binding protein n=41 Tax=Clostridiales TaxID=186802 RepID=A0A068ZYC1_CLODI	Clostridioides difficile (Peptoclostridium difficile)
NCKUH21_00380	753	0.138	0	pcrA_1	ATP-dependent DNA helicase PcrA	>UniRef90_C9YIE0 DNA helicase n=35 Tax=Clostridiales TaxID=186802 RepID=C9YIE0_PEPDR	Peptoclostridium difficile (strain R20291) (Clostridium difficile)
NCKUH21_00381	431	0.129	0	apeB	putative M18 family aminopeptidase 2	>UniRef90_A0A069A5Z9 M18 family aminopeptidase n=65 Tax=Clostridiales TaxID=186802 RepID=A0A069A5Z9_CLODI	Clostridioides difficile (Peptoclostridium difficile)
NCKUH21_00382	249	0.167	0		hypothetical protein	>UniRef90_C9YIE2 Uncharacterized protein n=39 Tax=Clostridiales TaxID=186802 RepID=C9YIE2_PEPDR	Peptoclostridium difficile (strain R20291) (Clostridium difficile)
NCKUH21_00383	173	0.109	0		putative bifunctional phosphatase/peptidyl-prolyl cis-trans isomerase	>UniRef90_A0A069A5L7 Peptidyl-prolyl cis-trans isomerase n=38 Tax=Clostridiales TaxID=186802 RepID=A0A069A5L7_CLODI	Clostridioides difficile (Peptoclostridium difficile)
NCKUH21_00384	47	0.085	0		hypothetical protein	>UniRef90_UPI00093A5CF7 UPI00093A5CF7 related cluster n=5 Tax=unknown TaxID= RepID=UPI00093A5CF7
NCKUH21_00385	196	0.127	0		hypothetical protein	>UniRef90_A0A1F2CR09 Exosporium protein n=12 Tax=Clostridiales TaxID=186802 RepID=A0A1F2CR09_9CLOT
NCKUH21_00386	95	0.138	0		hypothetical protein	>UniRef90_A0A069AS83 Uncharacterized protein n=1 Tax=Clostridioides difficile TaxID=1496 RepID=A0A069AS83_CLODI	Clostridioides difficile (Peptoclostridium difficile)
NCKUH21_00387	531	0.12	0		cobalt-dependent inorganic pyrophosphatase	>UniRef90_A0A069A222 Putative inorganic pyrophosphatase n=62 Tax=Clostridiales TaxID=186802 RepID=A0A069A222_CLODI	Clostridioides difficile (Peptoclostridium difficile)
NCKUH21_00388	879	0.136	0	adhE_1	aldehyde-alcohol dehydrogenase	>UniRef90_A0A031WAU8 Aldehyde-alcohol dehydrogenase n=72 Tax=Clostridiales TaxID=186802 RepID=A0A031WAU8_CLODI	Clostridioides difficile (Peptoclostridium difficile)
NCKUH21_00389	112	0.162	0		hypothetical protein	>UniRef90_C9YIE6 Uncharacterized protein n=41 Tax=Clostridiales TaxID=186802 RepID=C9YIE6_PEPDR	Peptoclostridium difficile (strain R20291) (Clostridium difficile)
NCKUH21_00390	222	0.145	0	yknY_1	putative ABC transporter ATP-binding protein YknY	>UniRef90_A0A160XTZ0 ABC transporter ATP-binding protein [Clostridium difficile 630] n=37 Tax=Clostridiales TaxID=186802 RepID=A0A160XTZ0_CLODI	Clostridioides difficile (Peptoclostridium difficile)
NCKUH21_00391	860	0.157	0	ytrF_1	ABC transporter permease YtrF	>UniRef90_C9YIE8 ABC transporter, permease protein n=7 Tax=Clostridiales TaxID=186802 RepID=C9YIE8_PEPDR	Peptoclostridium difficile (strain R20291) (Clostridium difficile)
NCKUH21_00392	310	0.154	0	dcuS	sensor histidine kinase DcuS	>UniRef90_A0A160X7Z9 Sensor histidine kinase DcuS n=45 Tax=Clostridiales TaxID=186802 RepID=A0A160X7Z9_CLODI	Clostridioides difficile (Peptoclostridium difficile)
NCKUH21_00393	244	0.15	0	natR_1	transcriptional regulatory protein NatR	>UniRef90_A0A160VXT9 Transcriptional regulatory protein YpdB n=34 Tax=Clostridiales TaxID=186802 RepID=A0A160VXT9_CLODI	Clostridioides difficile (Peptoclostridium difficile)
NCKUH21_00394	1684	0.16	0		hypothetical protein	>UniRef90_C9YIF1 Uncharacterized protein n=105 Tax=Clostridiales TaxID=186802 RepID=C9YIF1_PEPDR	Peptoclostridium difficile (strain R20291) (Clostridium difficile)
NCKUH21_00395	138	0.198	0		hypothetical protein	>UniRef90_T3DLR1 Uncharacterized protein n=44 Tax=Clostridiales TaxID=186802 RepID=T3DLR1_CLODI	Clostridioides difficile CD160
NCKUH21_00396	82	0.125	0		hypothetical protein	>UniRef90_A0A031WA59 Uncharacterized protein n=22 Tax=Clostridiales TaxID=186802 RepID=A0A031WA59_CLODI	Clostridioides difficile (Peptoclostridium difficile)
NCKUH21_00397	242	0.139	0		hypothetical protein	>UniRef90_A0A160WXN4 Flagellin N-methylase n=36 Tax=Clostridiales TaxID=186802 RepID=A0A160WXN4_CLODI	Clostridioides difficile (Peptoclostridium difficile)
NCKUH21_00398	302	0.182	0	yflN_1	putative metallo-hydrolase YflN	>UniRef90_A0A160XG30 Hydroxyacylglutathione hydrolase n=51 Tax=Clostridiales TaxID=186802 RepID=A0A160XG30_CLODI
NCKUH21_00399	269	0.17	0	yjbM	GTP pyrophosphokinase YjbM	>UniRef90_A0A0N1HWE4 GTP pyrophosphokinase YjbM n=28 Tax=Clostridiales TaxID=186802 RepID=A0A0N1HWE4_CLODI	Clostridioides difficile (Peptoclostridium difficile)
NCKUH21_00400	229	0.151	0		hypothetical protein	>UniRef90_T3DJ15 Calcineurin-like phosphoesterase family protein n=35 Tax=Clostridiales TaxID=186802 RepID=T3DJ15_CLODI	Clostridioides difficile CD160
NCKUH21_00401	312	0.145	0		hypothetical protein	>UniRef90_A0A0N1PAE6 Uncharacterized protein n=1 Tax=Clostridioides difficile TaxID=1496 RepID=A0A0N1PAE6_CLODI	Clostridioides difficile (Peptoclostridium difficile)
NCKUH21_00402	384	0.148	0		hypothetical protein	>UniRef90_T3DM38 Methyltransferase TRM13 family protein n=47 Tax=Clostridiales TaxID=186802 RepID=T3DM38_CLODI	Clostridioides difficile CD160
NCKUH21_00403	185	0.159	0		nucleotidase	>UniRef90_C9YIG0 Uncharacterized protein n=31 Tax=Clostridiales TaxID=186802 RepID=C9YIG0_PEPDR	Peptoclostridium difficile (strain R20291) (Clostridium difficile)
NCKUH21_00404	162	0.162	0		hypothetical protein	>UniRef90_A0A031WAC7 Uncharacterized protein n=23 Tax=Clostridiales TaxID=186802 RepID=A0A031WAC7_CLODI	Clostridioides difficile (Peptoclostridium difficile)
NCKUH21_00405	182	0.158	0	sutR_1	HTH-type transcriptional regulator SutR	>UniRef90_A0A1R2DVN1 HTH-type transcriptional regulator PuuR n=34 Tax=Clostridiales TaxID=186802 RepID=A0A1R2DVN1_CLODI
NCKUH21_00406	309	0.116	0		hypothetical protein	>UniRef90_A0A031WA71 Uncharacterized protein n=17 Tax=Clostridiales TaxID=186802 RepID=A0A031WA71_CLODI	Clostridioides difficile (Peptoclostridium difficile)
NCKUH21_00407	268	0.118	0	arnE	4-amino-4-deoxy-L-arabinose-phosphoundecaprenol flippase subunit ArnE	>UniRef90_A0A0N0NZM8 4-amino-4-deoxy-L-arabinose-phosphoundecaprenol flippase subunit ArnE n=30 Tax=Clostridiales TaxID=186802 RepID=A0A0N0NZM8_CLODI	Clostridioides difficile (Peptoclostridium difficile)
NCKUH21_00408	619	0.147	0	bglF_1	PTS system beta-glucoside-specific EIIBCA component	>UniRef90_A0A069AZ39 PTS system, beta-glucoside-specific IIABC component n=70 Tax=Clostridiales TaxID=186802 RepID=A0A069AZ39_CLODI	Clostridioides difficile (Peptoclostridium difficile)
NCKUH21_00409	487	0.13	0	bglH_1	aryl-phospho-beta-D-glucosidase BglH	>UniRef90_A0A069AYQ6 6-phospho-beta-glucosidase n=70 Tax=Clostridiales TaxID=186802 RepID=A0A069AYQ6_CLODI	Clostridioides difficile (Peptoclostridium difficile)
NCKUH21_00410	277	0.192	0	licT_1	transcription antiterminator LicT	>UniRef90_A0A1R2F0K0 Transcription antiterminator LicT n=44 Tax=Clostridiales TaxID=186802 RepID=A0A1R2F0K0_CLODI
NCKUH21_00411	44	0.204	0		hypothetical protein	>UniRef90_A0A069ASI9 Uncharacterized protein n=11 Tax=Clostridiales TaxID=186802 RepID=A0A069ASI9_CLODI	Clostridioides difficile (Peptoclostridium difficile)
NCKUH21_00412	526	0.211	0	asnB_1	asparagine synthetase [glutamine-hydrolyzing] 1	>UniRef90_A0A160YJJ2 Asparagine synthase (Glutamine-hydrolyzing) n=107 Tax=Clostridiales TaxID=186802 RepID=A0A160YJJ2_CLODI	Clostridioides difficile (Peptoclostridium difficile)
NCKUH21_00413	197	0.129	0	queE	7-carboxy-7-deazaguanine synthase	>UniRef90_C9YIG9 Radical SAM-superfamily protein n=48 Tax=Clostridiales TaxID=186802 RepID=C9YIG9_PEPDR	Peptoclostridium difficile (strain R20291) (Clostridium difficile)
NCKUH21_00414	174	0.112	0		hypothetical protein	>UniRef90_T3DM98 ECF-type riboflavin transporter, S component family protein n=34 Tax=Clostridiales TaxID=186802 RepID=T3DM98_CLODI	Clostridioides difficile CD160
NCKUH21_00415	331	0.115	0		D-lactate dehydrogenase	>UniRef90_A0A031WAD6 D-lactate dehydrogenase n=28 Tax=Clostridiales TaxID=186802 RepID=A0A031WAD6_CLODI	Clostridioides difficile (Peptoclostridium difficile)
NCKUH21_00416	398	0.118	0	fldA_1	cinnamoyl-CoA:phenyllactate CoA-transferase	>UniRef90_A0A160XFJ1 E-cinnamoyl-CoA:R-phenyllactate CoA transferase n=28 Tax=Clostridiales TaxID=186802 RepID=A0A160XFJ1_CLODI	Clostridioides difficile (Peptoclostridium difficile)
NCKUH21_00417	265	0.124	0	hadI_1	2-hydroxyisocaproyl-CoA dehydratase activator	>UniRef90_Q5U925 2-hydroxyisocaproyl-CoA dehydratase activator n=31 Tax=Clostridiales TaxID=186802 RepID=HADI_CLODI	Clostridioides difficile (Peptoclostridium difficile)
NCKUH21_00418	407	0.104	0	hadB	(R)-2-hydroxyisocaproyl-CoA dehydratase alpha subunit	>UniRef90_Q5U924 (R)-2-hydroxyisocaproyl-CoA dehydratase alpha subunit n=35 Tax=Clostridiales TaxID=186802 RepID=HADB_CLODI	Clostridioides difficile (Peptoclostridium difficile)
NCKUH21_00419	374	0.117	0	hadC	(R)-2-hydroxyisocaproyl-CoA dehydratase beta subunit	>UniRef90_Q5U923 (R)-2-hydroxyisocaproyl-CoA dehydratase beta subunit n=31 Tax=Clostridiales TaxID=186802 RepID=HADC_CLODI	Clostridioides difficile (Peptoclostridium difficile)
NCKUH21_00420	376	0.096	0	carC	caffeyl-CoA reductase-Etf complex subunit CarC	>UniRef90_A0A069AWB2 Acyl-CoA dehydrogenase, short-chain specific n=29 Tax=Clostridiales TaxID=186802 RepID=A0A069AWB2_CLODI	Clostridioides difficile (Peptoclostridium difficile)
NCKUH21_00421	260	0.079	0	carD_1	caffeyl-CoA reductase-Etf complex subunit CarD	>UniRef90_A0A031W9Z3 Beta-subunit of electron transfer flavoprotein n=32 Tax=Clostridiales TaxID=186802 RepID=A0A031W9Z3_CLODI	Clostridioides difficile (Peptoclostridium difficile)
NCKUH21_00422	344	0.087	0	carE_2	caffeyl-CoA reductase-Etf complex subunit CarE	>UniRef90_A0A031WA87 Alpha-subunit of electron transfer flavoprotein n=24 Tax=Clostridiales TaxID=186802 RepID=A0A031WA87_CLODI	Clostridioides difficile (Peptoclostridium difficile)
NCKUH21_00423	542	0.168	0		limonene hydroxylase	>UniRef90_A0A170XZL3 Fis family transcriptional regulator n=44 Tax=Clostridiales TaxID=186802 RepID=A0A170XZL3_CLODI	Clostridioides difficile (Peptoclostridium difficile)
NCKUH21_00424	307	0.104	0	fba	fructose-bisphosphate aldolase	>UniRef90_A0A031WAY2 Fructose-1,6-bisphosphate aldolase n=27 Tax=Clostridiales TaxID=186802 RepID=A0A031WAY2_CLODI	Clostridioides difficile (Peptoclostridium difficile)
NCKUH21_00425	108	0.057	0		hypothetical protein	>UniRef90_C9YII1 Uncharacterized protein n=47 Tax=Clostridiales TaxID=186802 RepID=C9YII1_PEPDR	Peptoclostridium difficile (strain R20291) (Clostridium difficile)
NCKUH21_00426	69	0.101	0		hypothetical protein	>UniRef90_A0A1R2DVR1 S4 domain n=7 Tax=Clostridiales TaxID=186802 RepID=A0A1R2DVR1_CLODI
NCKUH21_00427	171	0.155	0	rsuA	ribosomal small subunit pseudouridine synthase A	>UniRef90_A0A069ASH9 Pseudouridine synthase n=45 Tax=Clostridiales TaxID=186802 RepID=A0A069ASH9_CLODI	Clostridioides difficile (Peptoclostridium difficile)
NCKUH21_00428	450	0.204	0	rlmCD_1	23S rRNA (uracil-C(5))-methyltransferase RlmCD	>UniRef90_D5S459 23S rRNA (Uracil-5-)-methyltransferase RumA n=107 Tax=Clostridiales TaxID=186802 RepID=D5S459_CLODI	Clostridioides difficile NAP07
NCKUH21_00429	343	0.127	0		hypothetical protein	>UniRef90_A0A068ZYY1 Uncharacterized protein n=59 Tax=Clostridiales TaxID=186802 RepID=A0A068ZYY1_CLODI	Clostridioides difficile (Peptoclostridium difficile)
NCKUH21_00430	66	0.136	0		hypothetical protein	>UniRef90_A0A031WD45 Uncharacterized protein n=16 Tax=Clostridiales TaxID=186802 RepID=A0A031WD45_CLODI	Clostridioides difficile (Peptoclostridium difficile)
NCKUH21_00431	385	0.084	0	lytC_1	N-acetylmuramoyl-L-alanine amidase LytC	>UniRef90_A0A1R5LWY7 Cell surface protein n=49 Tax=Clostridiales TaxID=186802 RepID=A0A1R5LWY7_CLODI
NCKUH21_00432	222	0.164	0		hypothetical protein	>UniRef90_C9YKH0 Uncharacterized protein n=22 Tax=Clostridioides difficile TaxID=1496 RepID=C9YKH0_PEPDR	Peptoclostridium difficile (strain R20291) (Clostridium difficile)
NCKUH21_00433	456	0.221	0	rocR_1	arginine utilization regulatory protein RocR	>UniRef90_A0A160YGQ0 Arginine utilization regulatory protein RocR n=83 Tax=Clostridiales TaxID=186802 RepID=A0A160YGQ0_CLODI	Clostridioides difficile (Peptoclostridium difficile)
NCKUH21_00434	354	0.086	0	ord	2,4-diaminopentanoate dehydrogenase	>UniRef90_A0A069A552 2,4-diaminopentanoate dehydrogenase n=37 Tax=Clostridiales TaxID=186802 RepID=A0A069A552_CLODI	Clostridioides difficile (Peptoclostridium difficile)
NCKUH21_00435	101	0.102	0	ortA	2-amino-4-ketopentanoate thiolase alpha subunit	>UniRef90_A0A069AZD3 2-amino-4-ketopentanoate thiolase n=38 Tax=Clostridiales TaxID=186802 RepID=A0A069AZD3_CLODI	Clostridioides difficile (Peptoclostridium difficile)
NCKUH21_00436	475	0.1	0	ortB	2-amino-4-ketopentanoate thiolase beta subunit	>UniRef90_A0A161KFW4 PLP-dependent lyase/thiolase n=83 Tax=Clostridiales TaxID=186802 RepID=A0A161KFW4_CLODI	Clostridioides difficile (Peptoclostridium difficile)
NCKUH21_00437	123	0.152	0	oraS	D-ornithine 4,5-aminomutase subunit alpha	>UniRef90_A0A031WBY3 D-ornithine aminomutase S component n=37 Tax=Clostridiales TaxID=186802 RepID=A0A031WBY3_CLODI	Clostridioides difficile (Peptoclostridium difficile)
NCKUH21_00438	733	0.12	0	oraE	D-ornithine 4,5-aminomutase subunit beta	>UniRef90_A0A160WQ38 D-ornithine 4,5-aminomutase subunit beta n=69 Tax=Clostridiales TaxID=186802 RepID=A0A160WQ38_CLODI	Clostridioides difficile (Peptoclostridium difficile)
NCKUH21_00439	468	0.128	0		hypothetical protein	>UniRef90_A0A069A2N7 Putative reactivating factor for adenosylcobalamine-dependent D-ornithine aminomutase n=53 Tax=Clostridiales TaxID=186802 RepID=A0A069A2N7_CLODI	Clostridioides difficile (Peptoclostridium difficile)
NCKUH21_00440	353	0.147	0	orr	ornithine racemase	>UniRef90_A0A069A2B2 Alanine racemase domain protein n=41 Tax=Clostridiales TaxID=186802 RepID=A0A069A2B2_CLODI	Clostridioides difficile (Peptoclostridium difficile)
NCKUH21_00441	472	0.102	0	mleN_1	malate-2H(+)/Na(+)-lactate antiporter	>UniRef90_A0A0N1HQ60 Malate-2H(+)/Na(+)-lactate antiporter n=50 Tax=Clostridiales TaxID=186802 RepID=A0A0N1HQ60_CLODI	Clostridioides difficile (Peptoclostridium difficile)
NCKUH21_00442	153	0.189	0		hypothetical protein	>UniRef90_C9YIJ9 Uncharacterized protein n=44 Tax=Clostridiales TaxID=186802 RepID=C9YIJ9_PEPDR	Peptoclostridium difficile (strain R20291) (Clostridium difficile)
NCKUH21_00443	119	0.095	0		hypothetical protein	>UniRef90_A0A069A687 Glyoxalase n=32 Tax=Clostridiales TaxID=186802 RepID=A0A069A687_CLODI	Clostridioides difficile (Peptoclostridium difficile)
NCKUH21_00444	285	0.198	0	soxS	regulatory protein SoxS	>UniRef90_A0A160WAZ8 Regulatory protein SoxS n=48 Tax=Clostridiales TaxID=186802 RepID=A0A160WAZ8_CLODI	Clostridioides difficile (Peptoclostridium difficile)
NCKUH21_00445	703	0.155	0	helD	DNA helicase IV	>UniRef90_A0A160W7D2 DNA helicase n=119 Tax=Clostridiales TaxID=186802 RepID=A0A160W7D2_CLODI	Clostridioides difficile (Peptoclostridium difficile)
NCKUH21_00446	746	0.14	0	uvrA_2	uvrABC system protein A	>UniRef90_A0A160YGD6 UvrABC system protein A n=38 Tax=Clostridiales TaxID=186802 RepID=A0A160YGD6_CLODI	Clostridioides difficile (Peptoclostridium difficile)
NCKUH21_00447	237	0.121	0		hypothetical protein	>UniRef90_A0A160W7I2 Putative membrane protein n=18 Tax=Clostridiales TaxID=186802 RepID=A0A160W7I2_CLODI	Clostridioides difficile (Peptoclostridium difficile)
NCKUH21_00448	311	0.144	0	blaR1_2	regulatory protein BlaR1	>UniRef90_A0A1R2DVW2 Regulatory protein BlaR1 n=5 Tax=Clostridioides difficile TaxID=1496 RepID=A0A1R2DVW2_CLODI
NCKUH21_00449	226	0.156	0	lolD_1	lipoprotein-releasing system ATP-binding protein LolD	>UniRef90_A0A1R5CD69 Lipoprotein-releasing system ATP-binding protein LolD n=38 Tax=Clostridiales TaxID=186802 RepID=A0A1R5CD69_CLODI
NCKUH21_00450	885	0.147	0	ytrF_2	ABC transporter permease YtrF	>UniRef90_A0A160X6S8 ABC transporter permease YtrF n=106 Tax=Clostridiales TaxID=186802 RepID=A0A160X6S8_CLODI	Clostridioides difficile (Peptoclostridium difficile)
NCKUH21_00451	392	0.127	0	phoR_1	phosphate regulon sensor protein PhoR	>UniRef90_A0A1R4N4C8 Phosphate regulon sensor protein phoR n=64 Tax=Clostridiales TaxID=186802 RepID=A0A1R4N4C8_CLODI
NCKUH21_00452	219	0.15	0	afsQ1	transcriptional regulatory protein AfsQ1	>UniRef90_A0A170VEM2 Transcriptional regulatory protein AfsQ1 n=37 Tax=Clostridiales TaxID=186802 RepID=A0A170VEM2_CLODI	Clostridioides difficile (Peptoclostridium difficile)
NCKUH21_00453	176	0.154	0		hypothetical protein	>UniRef90_A0A160WU35 DNA-binding transcriptional regulator EnvR n=34 Tax=Clostridiales TaxID=186802 RepID=A0A160WU35_CLODI	Clostridioides difficile (Peptoclostridium difficile)
NCKUH21_00454	67	0.167	0		hypothetical protein	>UniRef90_A0A1R6VX06 Transposase-like protein b n=2 Tax=Clostridioides difficile TaxID=1496 RepID=A0A1R6VX06_CLODI
NCKUH21_00455	306	0.137	0		hypothetical protein	>UniRef90_C9YIL1 Transposase-like protein b n=46 Tax=Clostridioides difficile TaxID=1496 RepID=C9YIL1_PEPDR	Peptoclostridium difficile (strain R20291) (Clostridium difficile)
NCKUH21_00457	31	0.064	0		hypothetical protein	>UniRef90_A0A160WU35 DNA-binding transcriptional regulator EnvR n=34 Tax=Clostridiales TaxID=186802 RepID=A0A160WU35_CLODI	Clostridioides difficile (Peptoclostridium difficile)
NCKUH21_00458	200	0.169	0	yflN_2	putative metallo-hydrolase YflN	>UniRef90_A0A170Z0P5 Beta-lactamase-like hydrolase [Clostridium difficile 630] n=39 Tax=Clostridiales TaxID=186802 RepID=A0A170Z0P5_CLODI	Clostridioides difficile (Peptoclostridium difficile)
NCKUH21_00459	248	0.11	0	glvR_1	HTH-type transcriptional regulator GlvR	>UniRef90_A0A160W8B8 HTH-type transcriptional regulator GlvR n=31 Tax=Clostridiales TaxID=186802 RepID=A0A160W8B8_CLODI	Clostridioides difficile (Peptoclostridium difficile)
NCKUH21_00460	253	0.153	0	glvR_2	HTH-type transcriptional regulator GlvR	>UniRef90_A0A160W0Y6 HTH-type transcriptional regulator GlvR n=33 Tax=Clostridiales TaxID=186802 RepID=A0A160W0Y6_CLODI	Clostridioides difficile (Peptoclostridium difficile)
NCKUH21_00461	270	0.159	0		putative phosphatase	>UniRef90_A0A069A5A6 Cof-like hydrolase n=44 Tax=Clostridiales TaxID=186802 RepID=A0A069A5A6_CLODI	Clostridioides difficile (Peptoclostridium difficile)
NCKUH21_00462	553	0.133	0	malL	oligo-1,6-glucosidase	>UniRef90_C9YIL6 Alpha-amylase n=54 Tax=Clostridiales TaxID=186802 RepID=C9YIL6_PEPDR	Peptoclostridium difficile (strain R20291) (Clostridium difficile)
NCKUH21_00463	623	0.112	0	treP_1	PTS system trehalose-specific EIIBC component	>UniRef90_A0A069A5I4 PTS system, sucrose-specific IIABC component n=53 Tax=Clostridiales TaxID=186802 RepID=A0A069A5I4_CLODI	Clostridioides difficile (Peptoclostridium difficile)
NCKUH21_00464	598	0.153	0	blaR1_3	regulatory protein BlaR1	>UniRef90_A0A069A5C0 Beta-lactamase-inducing penicillin-binding protein n=84 Tax=Clostridiales TaxID=186802 RepID=A0A069A5C0_CLODI	Clostridioides difficile (Peptoclostridium difficile)
NCKUH21_00465	127	0.139	0	blaI_1	penicillinase repressor	>UniRef90_A0A1R2F0S7 Penicillinase repressor n=29 Tax=Clostridiales TaxID=186802 RepID=A0A1R2F0S7_CLODI
NCKUH21_00466	224	0.147	0		iron-sulfur flavoprotein	>UniRef90_Q188R7 Iron-sulfur flavoprotein CD630_04720 n=31 Tax=Clostridiales TaxID=186802 RepID=ISF_PEPD6	Peptoclostridium difficile (strain 630) (Clostridium difficile)
NCKUH21_00467	152	0.149	0	hosA_1	transcriptional regulator HosA	>UniRef90_A0A160W7L5 Transcriptional regulator HosA n=34 Tax=Clostridiales TaxID=186802 RepID=A0A160W7L5_CLODI	Clostridioides difficile (Peptoclostridium difficile)
NCKUH21_00468	258	0.161	0	rsxB_1	electron transport complex subunit RsxB	>UniRef90_A0A068ZY79 Putative iron-sulfur protein n=42 Tax=Clostridiales TaxID=186802 RepID=A0A068ZY79_CLODI	Clostridioides difficile (Peptoclostridium difficile)
NCKUH21_00469	207	0.146	0		hypothetical protein	>UniRef90_C9YIM3 Uncharacterized protein n=42 Tax=Peptostreptococcaceae TaxID=186804 RepID=C9YIM3_PEPDR	Peptoclostridium difficile (strain R20291) (Clostridium difficile)
NCKUH21_00470	84	0.214	0		hypothetical protein	>UniRef90_C9YIM4 Uncharacterized protein n=30 Tax=Clostridiales TaxID=186802 RepID=C9YIM4_PEPDR	Peptoclostridium difficile (strain R20291) (Clostridium difficile)
NCKUH21_00471	169	0.126	0		hypothetical protein	>UniRef90_C9YIM5 Uncharacterized protein n=26 Tax=Clostridiales TaxID=186802 RepID=C9YIM5_PEPDR	Peptoclostridium difficile (strain R20291) (Clostridium difficile)
NCKUH21_00472	256	0.145	0	ybhF_1	putative ABC transporter ATP-binding protein YbhF	>UniRef90_A0A1R7N8T1 Lantibiotic ABC transporter ATP-binding protein n=38 Tax=Clostridiales TaxID=186802 RepID=A0A1R7N8T1_CLODI
NCKUH21_00473	255	0.175	0		hypothetical protein	>UniRef90_A0A068ZY91 ABC-type transport system, lantibiotic/multidrug-family permease n=46 Tax=Clostridiales TaxID=186802 RepID=A0A068ZY91_CLODI	Clostridioides difficile (Peptoclostridium difficile)
NCKUH21_00474	257	0.167	0		hypothetical protein	>UniRef90_A0A069ASN7 ABC-type transport system, lantibiotic/multidrug-family permease n=34 Tax=Clostridiales TaxID=186802 RepID=A0A069ASN7_CLODI	Clostridioides difficile (Peptoclostridium difficile)
NCKUH21_00475	229	0.238	0	walR_1	transcriptional regulatory protein WalR	>UniRef90_A0A031WBV8 DNA-binding response regulator n=37 Tax=Clostridiales TaxID=186802 RepID=A0A031WBV8_CLODI	Clostridioides difficile (Peptoclostridium difficile)
NCKUH21_00476	473	0.222	0	walK_2	sensor histidine kinase WalK	>UniRef90_A0A160WB45 Sensor histidine kinase YycG n=66 Tax=Clostridiales TaxID=186802 RepID=A0A160WB45_CLODI	Clostridioides difficile (Peptoclostridium difficile)
NCKUH21_00477	821	0.159	0	ytrF_3	ABC transporter permease YtrF	>UniRef90_A0A1R4QNJ6 ABC transporter permease n=94 Tax=Clostridiales TaxID=186802 RepID=A0A1R4QNJ6_CLODI
NCKUH21_00478	221	0.115	0	yknY_2	putative ABC transporter ATP-binding protein YknY	>UniRef90_A0A1R7JGP9 ABC transporter ATP-binding protein n=37 Tax=Clostridiales TaxID=186802 RepID=A0A1R7JGP9_CLODI
NCKUH21_00479	156	0.17	0	pgsA_1	CDP-diacylglycerol--glycerol-3-phosphate 3-phosphatidyltransferase	>UniRef90_A0A161KIA5 CDP-diacylglycerol--glycerol-3-phosphate 3-phosphatidyltransferase n=52 Tax=Clostridiales TaxID=186802 RepID=A0A161KIA5_CLODI	Clostridioides difficile (Peptoclostridium difficile)
NCKUH21_00480	385	0.149	0	cpxA	sensor histidine kinase CpxA	>UniRef90_A0A160X601 Sensor protein CpxA n=96 Tax=Clostridiales TaxID=186802 RepID=A0A160X601_CLODI	Clostridioides difficile (Peptoclostridium difficile)
NCKUH21_00481	223	0.148	0	srrA_1	transcriptional regulatory protein SrrA	>UniRef90_A0A160YHP5 Transcriptional regulatory protein SrrA n=63 Tax=Clostridiales TaxID=186802 RepID=A0A160YHP5_CLODI	Clostridioides difficile (Peptoclostridium difficile)
NCKUH21_00482	274	0.137	0		2-oxoglutaramate amidase	>UniRef90_A0A069A6F0 Carbon-nitrogen hydrolase n=45 Tax=Clostridiales TaxID=186802 RepID=A0A069A6F0_CLODI	Clostridioides difficile (Peptoclostridium difficile)
NCKUH21_00484	105	0.14	0	sugE	quaternary ammonium compound-resistance protein SugE	>UniRef90_A0A069AWG6 Efflux transporter n=27 Tax=Clostridiales TaxID=186802 RepID=A0A069AWG6_CLODI	Clostridioides difficile (Peptoclostridium difficile)
NCKUH21_00485	225	0.096	0	purC_2	phosphoribosylaminoimidazole-succinocarboxamide synthase	>UniRef90_A0A069ASM8 Phosphoribosylaminoimidazolesuccinocarboxamide synthase n=31 Tax=Clostridiales TaxID=186802 RepID=A0A069ASM8_CLODI	Clostridioides difficile (Peptoclostridium difficile)
NCKUH21_00486	349	0.159	0	gatD_1	galactitol-1-phosphate 5-dehydrogenase	>UniRef90_A0A160WTV0 Galactitol-1-phosphate 5-dehydrogenase n=68 Tax=Clostridiales TaxID=186802 RepID=A0A160WTV0_CLODI	Clostridioides difficile (Peptoclostridium difficile)
NCKUH21_00487	134	0.223	0	manX_2	PTS system mannose-specific EIIAB component	>UniRef90_A0A1R5PIW8 EIIAB-Man n=29 Tax=Clostridiales TaxID=186802 RepID=A0A1R5PIW8_CLODI
NCKUH21_00488	156	0.131	0	sorB_3	PTS system sorbose-specific EIIB component	>UniRef90_A0A160WUZ8 Sorbose-specific phosphotransferase enzyme IIB component n=35 Tax=Clostridiales TaxID=186802 RepID=A0A160WUZ8_CLODI	Clostridioides difficile (Peptoclostridium difficile)
NCKUH21_00489	251	0.132	0	sorC_1	PTS system sorbose-specific EIIC component	>UniRef90_A0A0N1HUA8 Mannose permease IIC component n=35 Tax=Clostridiales TaxID=186802 RepID=A0A0N1HUA8_CLODI	Clostridioides difficile (Peptoclostridium difficile)
NCKUH21_00490	278	0.127	0	manZ_2	PTS system mannose-specific EIID component	>UniRef90_A0A1Q3IWI8 PTS N-acetylglucosamine transporter subunit IIABC n=32 Tax=Clostridiales TaxID=186802 RepID=A0A1Q3IWI8_CLODI
NCKUH21_00491	214	0.155	0	walR_2	transcriptional regulatory protein WalR	>UniRef90_C9YIP4 Dna-binding response regulator n=20 Tax=Clostridiales TaxID=186802 RepID=C9YIP4_PEPDR	Peptoclostridium difficile (strain R20291) (Clostridium difficile)
NCKUH21_00492	463	0.145	0	baeS	signal transduction histidine-protein kinase BaeS	>UniRef90_U3VHF7 Two component system histidine kinase n=25 Tax=Clostridiales TaxID=186802 RepID=U3VHF7_CLODI	Clostridioides difficile E10
NCKUH21_00493	106	0.17	0		hypothetical protein	>UniRef90_A0A160WNX6 Uncharacterized protein n=4 Tax=Clostridioides difficile TaxID=1496 RepID=A0A160WNX6_CLODI	Clostridioides difficile (Peptoclostridium difficile)
NCKUH21_00494	137	0.088	0		hypothetical protein	>UniRef90_A0A1R6EUN6 Uncharacterised protein n=1 Tax=Clostridioides difficile TaxID=1496 RepID=A0A1R6EUN6_CLODI
NCKUH21_00495	408	0.153	0	dacF_1	D-alanyl-D-alanine carboxypeptidase DacF	>UniRef90_A0A160YHP2 D-alanyl-D-alanine carboxypeptidase DacF n=68 Tax=Clostridiales TaxID=186802 RepID=A0A160YHP2_CLODI	Clostridioides difficile (Peptoclostridium difficile)
NCKUH21_00496	943	0.16	0	dgaR_3	transcriptional regulatory protein DagR	>UniRef90_A0A160XFS0 Regulatory protein LuxO n=70 Tax=Clostridiales TaxID=186802 RepID=A0A160XFS0_CLODI	Clostridioides difficile (Peptoclostridium difficile)
NCKUH21_00497	252	0.17	0	yjjP_1	inner membrane protein YjjP	>UniRef90_A0A160VY22 Inner membrane protein YjjP n=34 Tax=Clostridiales TaxID=186802 RepID=A0A160VY22_CLODI	Clostridioides difficile (Peptoclostridium difficile)
NCKUH21_00498	163	0.114	0		hypothetical protein	>UniRef90_T3DH37 Uncharacterized protein n=29 Tax=Clostridiales TaxID=186802 RepID=T3DH37_CLODI	Clostridioides difficile CD160
NCKUH21_00499	391	0.14	0		hypothetical protein	>UniRef90_A0A068ZZ28 Uncharacterized protein n=40 Tax=Clostridiales TaxID=186802 RepID=A0A068ZZ28_CLODI	Clostridioides difficile (Peptoclostridium difficile)
NCKUH21_00500	534	0.162	0	kdpD_1	sensor protein KdpD	>UniRef90_A0A160XH65 Sensor protein KdpD n=39 Tax=Clostridiales TaxID=186802 RepID=A0A160XH65_CLODI	Clostridioides difficile (Peptoclostridium difficile)
NCKUH21_00501	233	0.192	0	kdpE_1	transcriptional regulatory protein KdpE	>UniRef90_A0A031WD59 DNA-binding response regulator n=27 Tax=Clostridiales TaxID=186802 RepID=A0A031WD59_CLODI	Clostridioides difficile (Peptoclostridium difficile)
NCKUH21_00502	49	0.17	0		hypothetical protein	>UniRef90_A0A160VXM0 Uncharacterized protein n=2 Tax=Clostridioides difficile TaxID=1496 RepID=A0A160VXM0_CLODI	Clostridioides difficile (Peptoclostridium difficile)
NCKUH21_00503	1031	0.156	0		putative signaling protein	>UniRef90_A0A1Q9BJ20 Bacteriophytochrome cph2 n=78 Tax=Clostridiales TaxID=186802 RepID=A0A1Q9BJ20_CLODI
NCKUH21_00504	427	0.148	0		hypothetical protein	>UniRef90_A0A125V2M4 Transcriptional regulator n=36 Tax=Clostridiales TaxID=186802 RepID=A0A125V2M4_CLODI	Clostridioides difficile ATCC 9689 = DSM 1296
NCKUH21_00505	367	0.124	0	pepT_1	peptidase T	>UniRef90_A0A1R4NXJ7 Peptidase n=50 Tax=Clostridiales TaxID=186802 RepID=A0A1R4NXJ7_CLODI
NCKUH21_00506	512	0.127	0	abgT_1	p-aminobenzoyl-glutamate transport protein	>UniRef90_A0A161KG18 p-aminobenzoyl-glutamate transport protein n=49 Tax=Clostridiales TaxID=186802 RepID=A0A161KG18_CLODI	Clostridioides difficile (Peptoclostridium difficile)
NCKUH21_00507	247	0.141	0	gloB_1	hydroxyacylglutathione hydrolase	>UniRef90_C9YIQ8 Metallo-beta-lactamase superfamily hydrolase n=53 Tax=Clostridiales TaxID=186802 RepID=C9YIQ8_PEPDR	Peptoclostridium difficile (strain R20291) (Clostridium difficile)
NCKUH21_00508	435	0.092	0	abgB_2	p-aminobenzoyl-glutamate hydrolase subunit B	>UniRef90_A0A160XFU0 p-aminobenzoyl-glutamate hydrolase subunit B n=42 Tax=Clostridiales TaxID=186802 RepID=A0A160XFU0_CLODI	Clostridioides difficile (Peptoclostridium difficile)
NCKUH21_00509	155	0.089	0		hypothetical protein	>UniRef90_A0A0J0UFG2 Uncharacterized protein n=31 Tax=Clostridiales TaxID=186802 RepID=A0A0J0UFG2_CLOSO	Paeniclostridium sordellii 8483
NCKUH21_00510	282	0.1	0		hypothetical protein	>UniRef90_A0A069A5S5 Putative membrane protein n=38 Tax=Clostridiales TaxID=186802 RepID=A0A069A5S5_CLODI	Clostridioides difficile (Peptoclostridium difficile)
NCKUH21_00511	302	0.18	0		hypothetical protein	>UniRef90_A0A031WBC1 Transcriptional regulator n=32 Tax=Clostridiales TaxID=186802 RepID=A0A031WBC1_CLODI	Clostridioides difficile (Peptoclostridium difficile)
NCKUH21_00512	164	0.176	0		hypothetical protein	>UniRef90_C9YIR3 Uncharacterized protein n=40 Tax=Clostridiales TaxID=186802 RepID=C9YIR3_PEPDR	Peptoclostridium difficile (strain R20291) (Clostridium difficile)
NCKUH21_00513	119	0.177	0	cheY	chemotaxis protein CheY	>UniRef90_A0A160W7C8 Chemotaxis protein CheY n=36 Tax=Clostridiales TaxID=186802 RepID=A0A160W7C8_CLODI	Clostridioides difficile (Peptoclostridium difficile)
NCKUH21_00514	172	0.157	0	cheC	cheY-P phosphatase CheC	>UniRef90_U3VE00 Chemotaxis protein CheY-P phosphatase CheC n=54 Tax=Clostridiales TaxID=186802 RepID=U3VE00_CLODI	Clostridioides difficile E10
NCKUH21_00515	160	0.175	0	cheD	chemoreceptor glutamine deamidase CheD	>UniRef90_A0A031WB30 Probable chemoreceptor glutamine deamidase CheD n=31 Tax=Clostridiales TaxID=186802 RepID=A0A031WB30_CLODI	Clostridioides difficile (Peptoclostridium difficile)
NCKUH21_00516	171	0.138	0	cheW_1	chemotaxis protein CheW	>UniRef90_A0A068ZZ44 Chemotaxis protein n=31 Tax=Clostridiales TaxID=186802 RepID=A0A068ZZ44_CLODI	Clostridioides difficile (Peptoclostridium difficile)
NCKUH21_00517	318	0.174	0	pleD	response regulator PleD	>UniRef90_A0A160XFU8 Response regulator PleD n=34 Tax=Clostridiales TaxID=186802 RepID=A0A160XFU8_CLODI	Clostridioides difficile (Peptoclostridium difficile)
NCKUH21_00518	566	0.133	0	tap	methyl-accepting chemotaxis protein IV	>UniRef90_A0A069APB2 Methyl-accepting chemotaxis protein n=45 Tax=Clostridiales TaxID=186802 RepID=A0A069APB2_CLODI	Clostridioides difficile (Peptoclostridium difficile)
NCKUH21_00519	709	0.143	0	cheA	chemotaxis protein CheA	>UniRef90_A0A069ATI0 Chemotaxis protein n=93 Tax=Clostridiales TaxID=186802 RepID=A0A069ATI0_CLODI	Clostridioides difficile (Peptoclostridium difficile)
NCKUH21_00520	145	0.125	0	cheW_2	chemotaxis protein CheW	>UniRef90_A0A160WXU0 Chemotaxis protein n=32 Tax=Clostridiales TaxID=186802 RepID=A0A160WXU0_CLODI	Clostridioides difficile (Peptoclostridium difficile)
NCKUH21_00521	266	0.156	0	cheR	chemotaxis protein methyltransferase	>UniRef90_A0A031WBD0 Chemotaxis protein methyltransferase n=37 Tax=Clostridiales TaxID=186802 RepID=A0A031WBD0_CLODI	Clostridioides difficile (Peptoclostridium difficile)
NCKUH21_00522	197	0.112	0	cheB	chemotaxis response regulator protein-glutamate methylesterase	>UniRef90_A0A031WD73 Protein-glutamate methylesterase n=50 Tax=Clostridiales TaxID=186802 RepID=A0A031WD73_CLODI	Clostridioides difficile (Peptoclostridium difficile)
NCKUH21_00523	286	0.143	0	rsiV_1	anti-sigma-V factor RsiV	>UniRef90_A0A170VDE0 Anti-sigma-V factor RsiV n=36 Tax=Clostridiales TaxID=186802 RepID=A0A170VDE0_CLODI	Clostridioides difficile (Peptoclostridium difficile)
NCKUH21_00524	328	0.138	0	arcB	delta(1)-pyrroline-2-carboxylate reductase	>UniRef90_A0A161KPQ0 Alanine dehydrogenase n=45 Tax=Clostridiales TaxID=186802 RepID=A0A161KPQ0_CLODI	Clostridioides difficile (Peptoclostridium difficile)
NCKUH21_00525	202	0.155	0		hypothetical protein	>UniRef90_U3Y1D8 Uncharacterized protein n=30 Tax=Clostridiales TaxID=186802 RepID=U3Y1D8_CLODI	Clostridioides difficile E15
NCKUH21_00526	258	0.101	0		hypothetical protein	>UniRef90_A0A0N1IF81 Beta-carotene 15,15'-monooxygenase n=47 Tax=Clostridiales TaxID=186802 RepID=A0A0N1IF81_CLODI	Clostridioides difficile (Peptoclostridium difficile)
NCKUH21_00527	118	0.158	0	mecI	methicillin resistance regulatory protein MecI	>UniRef90_A0A0N1ID14 Methicillin resistance regulatory protein MecI n=25 Tax=Clostridiales TaxID=186802 RepID=A0A0N1ID14_CLODI	Clostridioides difficile (Peptoclostridium difficile)
NCKUH21_00528	459	0.132	0	blaR1_4	regulatory protein BlaR1	>UniRef90_A0A1Q9BJ12 Penicillin-binding protein n=49 Tax=Clostridiales TaxID=186802 RepID=A0A1Q9BJ12_CLODI
NCKUH21_00529	135	0.138	0		hypothetical protein	>UniRef90_A0A069A5M9 Uncharacterized protein n=36 Tax=Clostridiales TaxID=186802 RepID=A0A069A5M9_CLODI	Clostridioides difficile (Peptoclostridium difficile)
NCKUH21_00530	217	0.142	0		hypothetical protein	>UniRef90_G6BJG0 Uncharacterized protein n=42 Tax=Clostridiales TaxID=186802 RepID=G6BJG0_CLODI	Clostridioides difficile 050-P50-2011
NCKUH21_00531	422	0.167	0		hypothetical protein	>UniRef90_A0A031WA62 Peptidoglycan-binding protein n=49 Tax=Clostridiales TaxID=186802 RepID=A0A031WA62_CLODI	Clostridioides difficile (Peptoclostridium difficile)
NCKUH21_00532	237	0.168	0	prsW	protease PrsW	>UniRef90_Q188Z4 Protease PrsW n=37 Tax=Clostridiales TaxID=186802 RepID=PRSW_PEPD6	Peptoclostridium difficile (strain 630) (Clostridium difficile)
NCKUH21_00533	435	0.188	0	rsmF	ribosomal RNA small subunit methyltransferase F	>UniRef90_A0A160WXK0 Ribosomal RNA small subunit methyltransferase F n=50 Tax=Clostridiales TaxID=186802 RepID=A0A160WXK0_CLODI	Clostridioides difficile (Peptoclostridium difficile)
NCKUH21_00534	177	0.224	0	spsB_1	signal peptidase IB	>UniRef90_A0A031W9H6 Signal peptidase I n=35 Tax=Clostridiales TaxID=186802 RepID=A0A031W9H6_CLODI	Clostridioides difficile (Peptoclostridium difficile)
NCKUH21_00535	177	0.146	0	spsB_2	signal peptidase IB	>UniRef90_A0A031WBC0 Signal peptidase I n=37 Tax=Clostridiales TaxID=186802 RepID=A0A031WBC0_CLODI	Clostridioides difficile (Peptoclostridium difficile)
NCKUH21_00536	250	0.202	0	nfo_1	endonuclease 4	>UniRef90_A0A069AUZ7 Endonuclease n=43 Tax=Clostridiales TaxID=186802 RepID=A0A069AUZ7_CLODI	Clostridioides difficile (Peptoclostridium difficile)
NCKUH21_00537	554	0.175	0	thrZ_1	threonine--tRNA ligase 2	>UniRef90_A0A170VDH0 Threonine--tRNA ligase 2 n=50 Tax=Clostridiales TaxID=186802 RepID=A0A170VDH0_CLODI	Clostridioides difficile (Peptoclostridium difficile)
NCKUH21_00538	308	0.199	0	glsA	glutaminase	>UniRef90_Q189A6 Glutaminase n=32 Tax=Clostridiales TaxID=186802 RepID=GLSA_PEPD6	Peptoclostridium difficile (strain 630) (Clostridium difficile)
NCKUH21_00539	186	0.203	0		hypothetical protein	>UniRef90_A0A031W9I1 Transcriptional regulator n=23 Tax=Clostridiales TaxID=186802 RepID=A0A031W9I1_CLODI	Clostridioides difficile (Peptoclostridium difficile)
NCKUH21_00540	277	0.141	0	nfo_2	putative endonuclease 4	>UniRef90_Q189A4 Probable endonuclease 4 n=47 Tax=Clostridiales TaxID=186802 RepID=END4_PEPD6	Peptoclostridium difficile (strain 630) (Clostridium difficile)
NCKUH21_00541	330	0.153	0	yhdN	general stress protein 69	>UniRef90_A0A0N0NYC4 General stress protein 69 n=39 Tax=Clostridiales TaxID=186802 RepID=A0A0N0NYC4_CLODI	Clostridioides difficile (Peptoclostridium difficile)
NCKUH21_00542	133	0.147	0		hypothetical protein	>UniRef90_D5S3Q4 Crossover junction endodeoxyribonuclease RusA n=27 Tax=Clostridiales TaxID=186802 RepID=D5S3Q4_CLODI	Clostridioides difficile NAP07
NCKUH21_00543	303	0.152	0	queG_1	epoxyqueuosine reductase	>UniRef90_T3DL97 Epoxyqueuosine reductase n=52 Tax=Clostridiales TaxID=186802 RepID=T3DL97_CLODI	Clostridioides difficile CD160
NCKUH21_00544	744	0.162	0	lon	Lon protease	>UniRef90_A0A160XHA4 Endopeptidase La n=56 Tax=Clostridiales TaxID=186802 RepID=A0A160XHA4_CLODI	Clostridioides difficile (Peptoclostridium difficile)
NCKUH21_00545	349	0.172	0	pdg	ultraviolet N-glycosylase/AP lyase	>UniRef90_U3Y5R6 Endonuclease III n=1 Tax=Clostridioides difficile E15 TaxID=1215069 RepID=U3Y5R6_CLODI	Clostridioides difficile E15
NCKUH21_00546	155	0.172	0	trmL	tRNA (cytidine(34)-2'-O)-methyltransferase	>UniRef90_A0A031W9D1 Putative tRNA (cytidine(34)-2'-O)-methyltransferase n=26 Tax=Clostridiales TaxID=186802 RepID=A0A031W9D1_CLODI	Clostridioides difficile (Peptoclostridium difficile)
NCKUH21_00547	281	0.181	0		fatty acid-binding protein	>UniRef90_A0A1R4U0X8 EDD domain protein, DegV family n=47 Tax=Clostridiales TaxID=186802 RepID=A0A1R4U0X8_CLODI
NCKUH21_00548	333	0.154	0	tmpC_1	membrane lipoprotein TmpC	>UniRef90_A0A160W7X6 BMP family ABC transporter substrate-binding protein n=61 Tax=Clostridiales TaxID=186802 RepID=A0A160W7X6_CLODI	Clostridioides difficile (Peptoclostridium difficile)
NCKUH21_00549	362	0.151	0	tmpC_2	membrane lipoprotein TmpC	>UniRef90_A0A160WY11 Lipoprotein [Clostridium difficile 630] n=88 Tax=Clostridiales TaxID=186802 RepID=A0A160WY11_CLODI	Clostridioides difficile (Peptoclostridium difficile)
NCKUH21_00550	252	0.178	0		hypothetical protein	>UniRef90_T3DI24 Uncharacterized protein n=31 Tax=Clostridiales TaxID=186802 RepID=T3DI24_CLODI	Clostridioides difficile CD160
NCKUH21_00551	271	0.164	0		hypothetical protein	>UniRef90_T3DI42 YtxC-like family protein n=31 Tax=Clostridiales TaxID=186802 RepID=T3DI42_CLODI	Clostridioides difficile CD160
NCKUH21_00552	199	0.159	0		hypothetical protein	>UniRef90_T3DK12 Uncharacterized protein n=31 Tax=Clostridiales TaxID=186802 RepID=T3DK12_CLODI	Clostridioides difficile CD160
NCKUH21_00554	638	0.142	0	thrZ_2	threonine--tRNA ligase 2	>UniRef90_Q189B8 Threonine--tRNA ligase n=49 Tax=Clostridiales TaxID=186802 RepID=SYT_PEPD6	Peptoclostridium difficile (strain 630) (Clostridium difficile)
NCKUH21_00555	142	0.163	0		hypothetical protein	>UniRef90_A0A1R5JEI3 PD-(D/E)XK nuclease family transposase n=2 Tax=Clostridioides difficile TaxID=1496 RepID=A0A1R5JEI3_CLODI
NCKUH21_00556	54	0.176	0		hypothetical protein	>UniRef90_Q9FCX4 Putative transposase n=3 Tax=Peptostreptococcaceae TaxID=186804 RepID=Q9FCX4_CLODI	Clostridioides difficile (Peptoclostridium difficile)
NCKUH21_00557	237	0.133	0		hypothetical protein	>UniRef90_C9YLL6 Transposase-like protein b n=99 Tax=Clostridioides difficile TaxID=1496 RepID=C9YLL6_PEPDR	Peptoclostridium difficile (strain R20291) (Clostridium difficile)
NCKUH21_00558	193	0.113	0		hypothetical protein	>UniRef90_A0A1R5P6W3 PD-(D/E)XK nuclease family transposase n=1 Tax=Clostridioides difficile TaxID=1496 RepID=A0A1R5P6W3_CLODI
NCKUH21_00559	344	0.177	0		hypothetical protein	>UniRef90_C9YIV6 Uncharacterized protein n=24 Tax=Clostridiales TaxID=186802 RepID=C9YIV6_PEPDR	Peptoclostridium difficile (strain R20291) (Clostridium difficile)
NCKUH21_00560	227	0.172	0		hypothetical protein	>UniRef90_C9YIV7 Uncharacterized protein n=31 Tax=Clostridiales TaxID=186802 RepID=C9YIV7_PEPDR	Peptoclostridium difficile (strain R20291) (Clostridium difficile)
NCKUH21_00561	105	0.157	0		hypothetical protein	>UniRef90_T3DGV6 Transcriptional regulator, PadR-like family n=12 Tax=Clostridiales TaxID=186802 RepID=T3DGV6_CLODI	Clostridioides difficile CD160
NCKUH21_00562	445	0.152	0		hypothetical protein	>UniRef90_C9YIV8 Two-component sensor histidine kinase n=58 Tax=Clostridiales TaxID=186802 RepID=C9YIV8_PEPDR	Peptoclostridium difficile (strain R20291) (Clostridium difficile)
NCKUH21_00563	188	0.148	0		hypothetical protein	>UniRef90_A0A0N0P1Z4 Hydrolase n=35 Tax=Clostridiales TaxID=186802 RepID=A0A0N0P1Z4_CLODI	Clostridioides difficile (Peptoclostridium difficile)
NCKUH21_00564	415	0.167	0		hypothetical protein	>UniRef90_A0A160WQA6 Efflux protein [Clostridium difficile BI1] n=83 Tax=Clostridiales TaxID=186802 RepID=A0A160WQA6_CLODI	Clostridioides difficile (Peptoclostridium difficile)
NCKUH21_00565	191	0.172	0		hypothetical protein	>UniRef90_C9YIW1 TetR-family transcriptional regulator n=46 Tax=Clostridiales TaxID=186802 RepID=C9YIW1_PEPDR	Peptoclostridium difficile (strain R20291) (Clostridium difficile)
NCKUH21_00566	485	0.166	0	gapN	NADP-dependent glyceraldehyde-3-phosphate dehydrogenase	>UniRef90_A0A069AV74 Glyceraldehyde-3-phosphate dehydrogenase (NADP(+)) (GADPH) n=55 Tax=Clostridiales TaxID=186802 RepID=A0A069AV74_CLODI	Clostridioides difficile (Peptoclostridium difficile)
NCKUH21_00567	200	0.237	0	kstR2	HTH-type transcriptional repressor KstR2	>UniRef90_A0A160VXR4 HTH-type transcriptional repressor KstR2 n=39 Tax=Clostridiales TaxID=186802 RepID=A0A160VXR4_CLODI	Clostridioides difficile (Peptoclostridium difficile)
NCKUH21_00568	854	0.292	0	ppsA	phosphoenolpyruvate synthase	>UniRef90_A0A160WUN4 Phosphoenolpyruvate synthase n=114 Tax=Clostridiales TaxID=186802 RepID=A0A160WUN4_CLODI	Clostridioides difficile (Peptoclostridium difficile)
NCKUH21_00569	162	0.184	0	cph2_1	phytochrome-like protein cph2	>UniRef90_A0A1F2DAK5 Uncharacterized protein n=8 Tax=Clostridiales TaxID=186802 RepID=A0A1F2DAK5_9CLOT
NCKUH21_00570	94	0.13	0		hypothetical protein	>UniRef90_U3Y1X9 Uncharacterized protein n=3 Tax=Clostridiales TaxID=186802 RepID=U3Y1X9_CLODI	Clostridioides difficile E15
NCKUH21_00571	90	0.068	0		hypothetical protein	>UniRef90_C9YIW6 Uncharacterized protein n=33 Tax=Clostridiales TaxID=186802 RepID=C9YIW6_PEPDR	Peptoclostridium difficile (strain R20291) (Clostridium difficile)
NCKUH21_00572	94	0.064	0		hypothetical protein	>UniRef90_A0A069A3D4 Uncharacterised protein n=22 Tax=Clostridiales TaxID=186802 RepID=A0A069A3D4_CLODI	Clostridioides difficile (Peptoclostridium difficile)
NCKUH21_00573	143	0.122	0		hypothetical protein	>UniRef90_UPI0004B18E85 hypothetical protein n=1 Tax=Clostridioides difficile TaxID=1496 RepID=UPI0004B18E85
NCKUH21_00574	368	0.133	0		hypothetical protein	>UniRef90_C9YJQ9 Transposase-like protein B n=1450 Tax=Peptostreptococcaceae TaxID=186804 RepID=C9YJQ9_PEPDR	Peptoclostridium difficile (strain R20291) (Clostridium difficile)
NCKUH21_00575	706	0.146	0		hypothetical protein	>UniRef90_C9YIW8 Uncharacterized protein n=17 Tax=Clostridiales TaxID=186802 RepID=C9YIW8_PEPDR	Peptoclostridium difficile (strain R20291) (Clostridium difficile)
NCKUH21_00576	1735	0.198	0	rsgA_1	putative ribosome biogenesis GTPase RsgA	>UniRef90_A0A160XVB7 Putative ribosome biogenesis GTPase RsgA n=135 Tax=Clostridiales TaxID=186802 RepID=A0A160XVB7_CLODI	Clostridioides difficile (Peptoclostridium difficile)
NCKUH21_00577	698	0.202	0	ctpC	putative manganese/zinc-exporting P-type ATPase	>UniRef90_A0A160W7I8 Cation transporter n=59 Tax=Clostridiales TaxID=186802 RepID=A0A160W7I8_CLODI	Clostridioides difficile (Peptoclostridium difficile)
NCKUH21_00578	130	0.116	0		hypothetical protein	>UniRef90_A0A031WBW2 Uncharacterized protein n=19 Tax=Clostridiales TaxID=186802 RepID=A0A031WBW2_CLODI	Clostridioides difficile (Peptoclostridium difficile)
NCKUH21_00579	61	0.143	0		hypothetical protein	>UniRef90_G6BHE5 Uncharacterized protein n=19 Tax=Clostridiales TaxID=186802 RepID=G6BHE5_CLODI	Clostridioides difficile 050-P50-2011
NCKUH21_00580	145	0.163	0		hypothetical protein	>UniRef90_C9YIX2 Uncharacterized protein n=27 Tax=Clostridiales TaxID=186802 RepID=C9YIX2_PEPDR	Peptoclostridium difficile (strain R20291) (Clostridium difficile)
NCKUH21_00581	436	0.147	0	tilS_1	tRNA(Ile)-lysidine synthase	>UniRef90_C9YIX3 Uncharacterized protein n=31 Tax=Clostridiales TaxID=186802 RepID=C9YIX3_PEPDR	Peptoclostridium difficile (strain R20291) (Clostridium difficile)
NCKUH21_00582	177	0.166	0		hypothetical protein	>UniRef90_T3DHT8 ParB-like nuclease domain protein n=1 Tax=Clostridioides difficile CD160 TaxID=1151292 RepID=T3DHT8_CLODI	Clostridioides difficile CD160
NCKUH21_00583	72	0.157	0		hypothetical protein	>UniRef90_C9YIX5 Uncharacterized protein n=27 Tax=Clostridiales TaxID=186802 RepID=C9YIX5_PEPDR	Peptoclostridium difficile (strain R20291) (Clostridium difficile)
NCKUH21_00584	86	0.122	0		hypothetical protein	>UniRef90_A0A031WDQ0 Spore coat peptide assembly protein n=25 Tax=Clostridiales TaxID=186802 RepID=A0A031WDQ0_CLODI	Clostridioides difficile (Peptoclostridium difficile)
NCKUH21_00585	189	0.203	0	ydbD_1	putative manganese catalase	>UniRef90_A0A031WCJ7 Component of the inner spore coat n=31 Tax=Clostridiales TaxID=186802 RepID=A0A031WCJ7_CLODI	Clostridioides difficile (Peptoclostridium difficile)
NCKUH21_00586	176	0.175	0	ogt_1	methylated-DNA--protein-cysteine methyltransferase	>UniRef90_A0A069A3C2 Methylated-DNA--protein-cysteine methyltransferase n=37 Tax=Clostridiales TaxID=186802 RepID=A0A069A3C2_CLODI	Clostridioides difficile (Peptoclostridium difficile)
NCKUH21_00587	218	0.196	0	smc_1	chromosome partition protein Smc	>UniRef90_A0A1F2DI43 Plasmid stabilization protein n=1 Tax=Clostridium sp. HMSC19B10 TaxID=1581182 RepID=A0A1F2DI43_9CLOT
NCKUH21_00588	136	0.269	0		hypothetical protein	>UniRef90_A0A031WCK2 Uncharacterized protein n=31 Tax=Clostridiales TaxID=186802 RepID=A0A031WCK2_CLODI	Clostridioides difficile (Peptoclostridium difficile)
NCKUH21_00589	168	0.199	0		hypothetical protein	>UniRef90_A0A161KVT5 Dephospho-CoA kinase/protein folding accessory domain-containing protein n=38 Tax=Clostridiales TaxID=186802 RepID=A0A161KVT5_CLODI	Clostridioides difficile (Peptoclostridium difficile)
NCKUH21_00590	220	0.267	0	clcA_1	H(+)/Cl(-) exchange transporter ClcA	>UniRef90_U3Y0M1 H(+)/Cl(-) exchange transporter ClcA n=1 Tax=Clostridioides difficile E15 TaxID=1215069 RepID=U3Y0M1_CLODI	Clostridioides difficile E15
NCKUH21_00592	250	0.114	0		hypothetical protein	>UniRef90_C9YLL6 Transposase-like protein b n=99 Tax=Clostridioides difficile TaxID=1496 RepID=C9YLL6_PEPDR	Peptoclostridium difficile (strain R20291) (Clostridium difficile)
NCKUH21_00593	299	0.197	0	clcA_2	H(+)/Cl(-) exchange transporter ClcA	>UniRef90_A0A160X1K5 H(+)/Cl(-) exchange transporter ClcA n=24 Tax=Peptostreptococcaceae TaxID=186804 RepID=A0A160X1K5_CLODI	Clostridioides difficile (Peptoclostridium difficile)
NCKUH21_00594	336	0.16	0	mecR1_2	methicillin resistance mecR1 protein	>UniRef90_A0A1R2F161 Membrane-associated metalloprotease n=29 Tax=Clostridiales TaxID=186802 RepID=A0A1R2F161_CLODI
NCKUH21_00595	188	0.267	0		hypothetical protein	>UniRef90_A0A170VE26 Dephospho-CoA kinase/protein folding accessory domain-containing protein n=43 Tax=Clostridiales TaxID=186802 RepID=A0A170VE26_CLODI	Clostridioides difficile (Peptoclostridium difficile)
NCKUH21_00596	444	0.215	0		hypothetical protein	>UniRef90_C9YIY6 Two-component sensor histidine kinase n=86 Tax=Clostridiales TaxID=186802 RepID=C9YIY6_PEPDR	Peptoclostridium difficile (strain R20291) (Clostridium difficile)
NCKUH21_00597	235	0.183	0	natR_2	transcriptional regulatory protein NatR	>UniRef90_A0A160W7N4 Accessory gene regulator protein A n=48 Tax=Clostridiales TaxID=186802 RepID=A0A160W7N4_CLODI	Clostridioides difficile (Peptoclostridium difficile)
NCKUH21_00598	702	0.174	0	bceB_1	bacitracin export permease protein BceB	>UniRef90_A0A160WY00 Bacitracin export permease protein BceB n=86 Tax=Clostridiales TaxID=186802 RepID=A0A160WY00_CLODI	Clostridioides difficile (Peptoclostridium difficile)
NCKUH21_00599	249	0.169	0	yxdL_1	ABC transporter ATP-binding protein YxdL	>UniRef90_A0A1R4N2U7 ABC transporter ATP-binding protein n=47 Tax=Clostridiales TaxID=186802 RepID=A0A1R4N2U7_CLODI
NCKUH21_00600	57	0.143	0		hypothetical protein	>UniRef90_T3DJL9 Putative membrane protein n=18 Tax=Clostridiales TaxID=186802 RepID=T3DJL9_CLODI	Clostridioides difficile CD160
NCKUH21_00601	192	0.158	0	betI_1	HTH-type transcriptional regulator BetI	>UniRef90_D5S3K2 Transcriptional regulator, TetR family n=58 Tax=Clostridiales TaxID=186802 RepID=D5S3K2_CLODI	Clostridioides difficile NAP07
NCKUH21_00602	273	0.158	0	hmrR_1	HTH-type transcriptional regulator HmrR	>UniRef90_A0A161KRP5 HTH-type transcriptional regulator HmrR n=33 Tax=Clostridiales TaxID=186802 RepID=A0A161KRP5_CLODI	Clostridioides difficile (Peptoclostridium difficile)
NCKUH21_00603	296	0.182	0		hypothetical protein	>UniRef90_A0A069ASY8 CAAX amino terminal protease family protein n=49 Tax=Clostridiales TaxID=186802 RepID=A0A069ASY8_CLODI	Clostridioides difficile (Peptoclostridium difficile)
NCKUH21_00604	144	0.128	0		putative HTH-type transcriptional regulator	>UniRef90_U3Y644 Transcriptional regulator, LytR family n=29 Tax=Clostridiales TaxID=186802 RepID=U3Y644_CLODI	Clostridioides difficile E15
NCKUH21_00605	75	0.192	0		hypothetical protein	>UniRef90_A0A031WG98 Uncharacterized protein n=34 Tax=Clostridiales TaxID=186802 RepID=A0A031WG98_CLODI	Clostridioides difficile (Peptoclostridium difficile)
NCKUH21_00606	72	0.083	0		hypothetical protein	>UniRef90_A0A031WFT0 Uncharacterized protein n=25 Tax=Clostridiales TaxID=186802 RepID=A0A031WFT0_CLODI	Clostridioides difficile (Peptoclostridium difficile)
NCKUH21_00607	84	0.244	0		hypothetical protein	>UniRef90_A0A0J0UFS6 Phage-related regulatory protein n=24 Tax=Clostridiales TaxID=186802 RepID=A0A0J0UFS6_CLOSO	Paeniclostridium sordellii 8483
NCKUH21_00608	411	0.202	0		hypothetical protein	>UniRef90_D5S3J5 Uncharacterized protein n=69 Tax=Clostridiales TaxID=186802 RepID=D5S3J5_CLODI	Clostridioides difficile NAP07
NCKUH21_00609	432	0.215	0	dnaC_1	replicative DNA helicase	>UniRef90_A0A160WP68 Helicase DnaB n=30 Tax=Clostridiales TaxID=186802 RepID=A0A160WP68_CLODI	Clostridioides difficile (Peptoclostridium difficile)
NCKUH21_00610	90	0.244	0		hypothetical protein	>UniRef90_T3DJG5 Mor transcription activator family protein n=27 Tax=Clostridiales TaxID=186802 RepID=T3DJG5_CLODI	Clostridioides difficile CD160
NCKUH21_00611	75	0.16	0		ferredoxin	>UniRef90_T3DKN5 4Fe-4S binding domain protein n=22 Tax=Clostridiales TaxID=186802 RepID=T3DKN5_CLODI	Clostridioides difficile CD160
NCKUH21_00612	192	0.19	0		hypothetical protein	>UniRef90_A0A068ZZ11 Putative membrane protein n=41 Tax=Clostridiales TaxID=186802 RepID=A0A068ZZ11_CLODI	Clostridioides difficile (Peptoclostridium difficile)
NCKUH21_00613	560	0.127	0		putative multidrug export ATP-binding/permease protein	>UniRef90_A0A160WPM7 ABC transporter ATP-binding protein/permease [Clostridium difficile BI1] n=21 Tax=Clostridiales TaxID=186802 RepID=A0A160WPM7_CLODI	Clostridioides difficile (Peptoclostridium difficile)
NCKUH21_00614	224	0.176	0	vfr	cyclic AMP receptor-like protein	>UniRef90_A0A160X7E4 Cyclic AMP receptor-like protein n=36 Tax=Clostridiales TaxID=186802 RepID=A0A160X7E4_CLODI	Clostridioides difficile (Peptoclostridium difficile)
NCKUH21_00615	453	0.175	0	mepA_1	multidrug export protein MepA	>UniRef90_A0A1Q9BJC9 Drug/sodium antiporter n=100 Tax=Clostridiales TaxID=186802 RepID=A0A1Q9BJC9_CLODI
NCKUH21_00616	172	0.186	0		hypothetical protein	>UniRef90_A0A0N1HY45 Transcriptional regulator n=27 Tax=Clostridiales TaxID=186802 RepID=A0A0N1HY45_CLODI	Clostridioides difficile (Peptoclostridium difficile)
NCKUH21_00617	58	0.034	0		hypothetical protein	>UniRef90_A0A160W855 Uncharacterized protein n=7 Tax=Peptostreptococcaceae TaxID=186804 RepID=A0A160W855_CLODI	Clostridioides difficile (Peptoclostridium difficile)
NCKUH21_00618	358	0.202	0		hypothetical protein	>UniRef90_A0A068ZZE9 Uncharacterized protein n=67 Tax=Clostridiales TaxID=186802 RepID=A0A068ZZE9_CLODI	Clostridioides difficile (Peptoclostridium difficile)
NCKUH21_00619	121	0.138	0		hypothetical protein	>UniRef90_A0A068ZYV1 Uncharacterized protein n=39 Tax=Clostridiales TaxID=186802 RepID=A0A068ZYV1_CLODI	Clostridioides difficile (Peptoclostridium difficile)
NCKUH21_00620	266	0.249	0	menH_1	2-succinyl-6-hydroxy-2, 4-cyclohexadiene-1-carboxylate synthase	>UniRef90_A0A069AUU2 Putative hydrolase n=84 Tax=Clostridiales TaxID=186802 RepID=A0A069AUU2_CLODI	Clostridioides difficile (Peptoclostridium difficile)
NCKUH21_00621	295	0.194	0		hypothetical protein	>UniRef90_A0A069B1I1 Putative radical SAM superfamily protein, DUF85 family n=65 Tax=Clostridiales TaxID=186802 RepID=A0A069B1I1_CLODI	Clostridioides difficile (Peptoclostridium difficile)
NCKUH21_00622	146	0.137	0	yvbK	putative N-acetyltransferase YvbK	>UniRef90_A0A160WSV2 Acetyltransferase [Clostridium difficile BI1] n=36 Tax=Clostridiales TaxID=186802 RepID=A0A160WSV2_CLODI	Clostridioides difficile (Peptoclostridium difficile)
NCKUH21_00623	55	0.061	0		hypothetical protein	>UniRef90_C9YJ13 Uncharacterized protein n=20 Tax=Clostridiales TaxID=186802 RepID=C9YJ13_PEPDR	Peptoclostridium difficile (strain R20291) (Clostridium difficile)
NCKUH21_00624	28	0.143	0		hypothetical protein	>UniRef90_A0A1R5JEI3 PD-(D/E)XK nuclease family transposase n=2 Tax=Clostridioides difficile TaxID=1496 RepID=A0A1R5JEI3_CLODI
NCKUH21_00625	301	0.148	0		hypothetical protein	>UniRef90_C9YJ14 Uncharacterized protein n=91 Tax=Clostridiales TaxID=186802 RepID=C9YJ14_PEPDR	Peptoclostridium difficile (strain R20291) (Clostridium difficile)
NCKUH21_00626	161	0.126	0		hypothetical protein	>UniRef90_A0A031WFB3 Uncharacterized protein n=37 Tax=Clostridiales TaxID=186802 RepID=A0A031WFB3_CLODI	Clostridioides difficile (Peptoclostridium difficile)
NCKUH21_00627	134	0.154	0		hypothetical protein	>UniRef90_A0A069A5W4 Putative membrane protein n=28 Tax=Clostridiales TaxID=186802 RepID=A0A069A5W4_CLODI	Clostridioides difficile (Peptoclostridium difficile)
NCKUH21_00628	54	0.132	0		hypothetical protein	>UniRef90_A0A031WHF9 Transcriptional regulator, HTH-type n=23 Tax=Clostridiales TaxID=186802 RepID=A0A031WHF9_CLODI	Clostridioides difficile (Peptoclostridium difficile)
NCKUH21_00629	100	0.102	0		hypothetical protein	>UniRef90_T3DG67 Putative membrane protein n=23 Tax=Clostridiales TaxID=186802 RepID=T3DG67_CLODI	Clostridioides difficile CD160
NCKUH21_00630	228	0.186	0	walR_3	transcriptional regulatory protein WalR	>UniRef90_A0A1Q9BJC7 DNA-binding response regulator n=40 Tax=Clostridiales TaxID=186802 RepID=A0A1Q9BJC7_CLODI
NCKUH21_00631	304	0.141	0	resE_1	sensor histidine kinase ResE	>UniRef90_A0A160W959 Sensor histidine kinase YycG n=38 Tax=Clostridiales TaxID=186802 RepID=A0A160W959_CLODI	Clostridioides difficile (Peptoclostridium difficile)
NCKUH21_00632	307	0.167	0	drrA_2	daunorubicin/doxorubicin resistance ATP-binding protein DrrA	>UniRef90_A0A1R5GA30 Daunorubicin/doxorubicin resistance ATP-binding protein DrrA n=57 Tax=Clostridiales TaxID=186802 RepID=A0A1R5GA30_CLODI
NCKUH21_00633	225	0.156	0		hypothetical protein	>UniRef90_A0A069AS10 ABC-type transport system, lantibiotic/multidrug-family permease n=42 Tax=Clostridiales TaxID=186802 RepID=A0A069AS10_CLODI	Clostridioides difficile (Peptoclostridium difficile)
NCKUH21_00634	232	0.165	0		hypothetical protein	>UniRef90_T3DKG5 Fic/DOC family protein n=34 Tax=Clostridiales TaxID=186802 RepID=T3DKG5_CLODI	Clostridioides difficile CD160
NCKUH21_00635	215	0.138	0		hypothetical protein	>UniRef90_C9YJ23 GntR-family transcriptional regulator n=34 Tax=Clostridiales TaxID=186802 RepID=C9YJ23_PEPDR	Peptoclostridium difficile (strain R20291) (Clostridium difficile)
NCKUH21_00636	680	0.188	0	dpp5_1	dipeptidyl-peptidase 5	>UniRef90_A0A160X787 Prolyl tripeptidyl peptidase n=126 Tax=Clostridiales TaxID=186802 RepID=A0A160X787_CLODI	Clostridioides difficile (Peptoclostridium difficile)
NCKUH21_00637	650	0.16	0	dpp5_2	dipeptidyl-peptidase 5	>UniRef90_A0A160X5V0 Prolyl tripeptidyl peptidase n=81 Tax=Clostridiales TaxID=186802 RepID=A0A160X5V0_CLODI	Clostridioides difficile (Peptoclostridium difficile)
NCKUH21_00638	395	0.142	0		hypothetical protein	>UniRef90_A0A031WHH9 Permease n=58 Tax=Clostridiales TaxID=186802 RepID=A0A031WHH9_CLODI	Clostridioides difficile (Peptoclostridium difficile)
NCKUH21_00639	123	0.17	0	ytrA_1	HTH-type transcriptional repressor YtrA	>UniRef90_A0A160X5R5 GntR family transcriptional regulator n=21 Tax=Clostridiales TaxID=186802 RepID=A0A160X5R5_CLODI	Clostridioides difficile (Peptoclostridium difficile)
NCKUH21_00640	284	0.143	0	yxlF_2	putative ABC transporter ATP-binding protein YxlF	>UniRef90_A0A160X8V3 ABC transporter multidrug-family ATP-binding protein [Clostridium difficile 630] n=44 Tax=Clostridiales TaxID=186802 RepID=A0A160X8V3_CLODI	Clostridioides difficile (Peptoclostridium difficile)
NCKUH21_00641	211	0.163	0		hypothetical protein	>UniRef90_A0A069AS22 ABC-type transport system, permease protein n=38 Tax=Clostridiales TaxID=186802 RepID=A0A069AS22_CLODI	Clostridioides difficile (Peptoclostridium difficile)
NCKUH21_00642	28	0.111	0		hypothetical protein	>UniRef90_A0A160W7D5 Uncharacterized protein n=4 Tax=Clostridioides difficile TaxID=1496 RepID=A0A160W7D5_CLODI	Clostridioides difficile (Peptoclostridium difficile)
NCKUH21_00643	243	0.157	0	yflN_3	putative metallo-hydrolase YflN	>UniRef90_A0A160WUU7 Beta-lactamase-like protein [Clostridium difficile 630] n=51 Tax=Clostridiales TaxID=186802 RepID=A0A160WUU7_CLODI	Clostridioides difficile (Peptoclostridium difficile)
NCKUH21_00644	417	0.131	0	eriC	chloride/fluoride channel protein	>UniRef90_A0A160WVW9 H(+)/Cl(-) exchange transporter ClcA n=69 Tax=Clostridiales TaxID=186802 RepID=A0A160WVW9_CLODI	Clostridioides difficile (Peptoclostridium difficile)
NCKUH21_00645	396	0.182	0		hypothetical protein	>UniRef90_A0A069AVB0 Na(+)/H(+) antiporter n=58 Tax=Clostridiales TaxID=186802 RepID=A0A069AVB0_CLODI	Clostridioides difficile (Peptoclostridium difficile)
NCKUH21_00646	125	0.193	0		hypothetical protein	>UniRef90_A0A068ZYZ8 BlaI/MecI/CopY family transcriptional regulator n=42 Tax=Clostridiales TaxID=186802 RepID=A0A068ZYZ8_CLODI	Clostridioides difficile (Peptoclostridium difficile)
NCKUH21_00647	183	0.128	0	uviA	bacteriocin UviA	>UniRef90_Q46026 Alternative RNA polymerase sigma factors n=48 Tax=Clostridiales TaxID=186802 RepID=Q46026_CLODI	Clostridioides difficile (Peptoclostridium difficile)
NCKUH21_00648	2365	0.118	0	toxB	toxin B	>UniRef90_P18177 Toxin B n=57 Tax=Peptostreptococcaceae TaxID=186804 RepID=TOXB_CLODI	Clostridioides difficile (Peptoclostridium difficile)
NCKUH21_00649	139	0.104	0		hypothetical protein	>UniRef90_P16153 Protein UtxA n=34 Tax=Clostridiales TaxID=186802 RepID=UTXA_CLODI	Clostridioides difficile (Peptoclostridium difficile)
NCKUH21_00650	42	0.2	0		hypothetical protein	>UniRef90_G6BG24 Uncharacterized protein n=12 Tax=Clostridiales TaxID=186802 RepID=G6BG24_CLODI	Clostridioides difficile 050-P50-2011
NCKUH21_00651	2709	0.138	0	toxA	toxin A	>UniRef90_M4NKU0 Toxin A n=28 Tax=Clostridioides difficile TaxID=1496 RepID=M4NKU0_CLODI	Clostridioides difficile (Peptoclostridium difficile)
NCKUH21_00652	185	0.17	0		hypothetical protein	>UniRef90_Q46032 DtxA protein n=58 Tax=Clostridiales TaxID=186802 RepID=Q46032_CLODI	Clostridioides difficile (Peptoclostridium difficile)
NCKUH21_00653	80	0.149	0		hypothetical protein	>UniRef90_V5ZET8 Cdd1 protein n=36 Tax=Clostridiales TaxID=186802 RepID=V5ZET8_CLODI	Clostridioides difficile (Peptoclostridium difficile)
NCKUH21_00654	88	0.157	0		hypothetical protein	>UniRef90_V5ZEL0 Uncharacterized protein n=33 Tax=Clostridiales TaxID=186802 RepID=V5ZEL0_CLODI	Clostridioides difficile (Peptoclostridium difficile)
NCKUH21_00655	99	0.167	0		hypothetical protein	>UniRef90_UPI000939974E UPI000939974E related cluster n=1 Tax=unknown TaxID= RepID=UPI000939974E
NCKUH21_00656	244	0.134	0		hypothetical protein	>UniRef90_V5ZEK5 ABC-type transport system, lantibiotic/multidrug-family permease n=48 Tax=Clostridiales TaxID=186802 RepID=V5ZEK5_CLODI	Clostridioides difficile (Peptoclostridium difficile)
NCKUH21_00657	252	0.143	0		hypothetical protein	>UniRef90_V5ZF39 ABC-type transport system, lantibiotic/multidrug-family permease n=42 Tax=Clostridiales TaxID=186802 RepID=V5ZF39_CLODI	Clostridioides difficile (Peptoclostridium difficile)
NCKUH21_00658	303	0.164	0	drrA_3	daunorubicin/doxorubicin resistance ATP-binding protein DrrA	>UniRef90_A0A161KP20 ABC transporter lantibiotic/multidrug-family ATP-binding protein [Clostridium difficile 630] n=42 Tax=Clostridiales TaxID=186802 RepID=A0A161KP20_CLODI	Clostridioides difficile (Peptoclostridium difficile)
NCKUH21_00659	234	0.193	0	walR_4	transcriptional regulatory protein WalR	>UniRef90_A0A160WUU5 Transcriptional regulatory protein YycF n=61 Tax=Clostridiales TaxID=186802 RepID=A0A160WUU5_CLODI	Clostridioides difficile (Peptoclostridium difficile)
NCKUH21_00660	467	0.153	0	resE_2	sensor histidine kinase ResE	>UniRef90_A0A1R5D9P5 Phosphate regulon sensor protein phoR n=77 Tax=Clostridiales TaxID=186802 RepID=A0A1R5D9P5_CLODI
NCKUH21_00661	128	0.163	0	blaI_2	penicillinase repressor	>UniRef90_A0A1R2EQC6 Regulatory protein n=19 Tax=Clostridiales TaxID=186802 RepID=A0A1R2EQC6_CLODI
NCKUH21_00662	155	0.179	0		hypothetical protein	>UniRef90_T3DJW3 Glyoxalase/Bleomycin resistance /Dioxygenase superfamily protein n=41 Tax=Clostridiales TaxID=186802 RepID=T3DJW3_CLODI	Clostridioides difficile CD160
NCKUH21_00663	201	0.128	0		hypothetical protein	>UniRef90_U3Y2Y9 Uncharacterized protein n=71 Tax=Clostridiales TaxID=186802 RepID=U3Y2Y9_CLODI	Clostridioides difficile E15
NCKUH21_00664	234	0.184	0		27-O-demethylrifamycin SV methyltransferase	>UniRef90_A0A160W8E4 Glycine/sarcosine/dimethylglycine N-methyltransferase n=26 Tax=Clostridiales TaxID=186802 RepID=A0A160W8E4_CLODI	Clostridioides difficile (Peptoclostridium difficile)
NCKUH21_00665	165	0.12	0		hypothetical protein	>UniRef90_A0A069A6E2 Extra-Cytoplasmic Function sigma factors, ECF family n=37 Tax=Clostridiales TaxID=186802 RepID=A0A069A6E2_CLODI	Clostridioides difficile (Peptoclostridium difficile)
NCKUH21_00666	258	0.134	0		hypothetical protein	>UniRef90_A0A068ZZZ9 Anti Sigma factors, ECF family n=55 Tax=Clostridiales TaxID=186802 RepID=A0A068ZZZ9_CLODI	Clostridioides difficile (Peptoclostridium difficile)
NCKUH21_00667	158	0.198	0	sigR	ECF RNA polymerase sigma factor SigR	>UniRef90_A0A031WGF0 Extra-Cytoplasmic Function sigma factors, ECF family n=37 Tax=Clostridiales TaxID=186802 RepID=A0A031WGF0_CLODI	Clostridioides difficile (Peptoclostridium difficile)
NCKUH21_00668	232	0.124	0		hypothetical protein	>UniRef90_T3DFI0 Putative membrane protein n=28 Tax=Clostridiales TaxID=186802 RepID=T3DFI0_CLODI	Clostridioides difficile CD160
NCKUH21_00669	217	0.135	0		hypothetical protein	>UniRef90_T3DFN5 Putative membrane protein n=21 Tax=Clostridiales TaxID=186802 RepID=T3DFN5_CLODI	Clostridioides difficile CD160
NCKUH21_00670	545	0.197	0	dan_1	D-aminoacylase	>UniRef90_A0A1R6YKZ0 Amidohydrolase 3 n=38 Tax=Clostridiales TaxID=186802 RepID=A0A1R6YKZ0_CLODI
NCKUH21_00671	439	0.186	0		hypothetical protein	>UniRef90_C9YJ56 Uncharacterized protein n=43 Tax=Clostridiales TaxID=186802 RepID=C9YJ56_PEPDR	Peptoclostridium difficile (strain R20291) (Clostridium difficile)
NCKUH21_00672	334	0.121	0		hypothetical protein	>UniRef90_A0A069AQ10 Polyketide cyclase n=41 Tax=Clostridiales TaxID=186802 RepID=A0A069AQ10_CLODI	Clostridioides difficile (Peptoclostridium difficile)
NCKUH21_00673	464	0.129	0		hypothetical protein	>UniRef90_C9YJ58 Uncharacterized protein n=67 Tax=Clostridiales TaxID=186802 RepID=C9YJ58_PEPDR	Peptoclostridium difficile (strain R20291) (Clostridium difficile)
NCKUH21_00674	420	0.158	0	yjhB	putative metabolite transport protein YjhB	>UniRef90_A0A0N0P0N4 Putative niacin/nicotinamide transporter NaiP n=43 Tax=Clostridiales TaxID=186802 RepID=A0A0N0P0N4_CLODI	Clostridioides difficile (Peptoclostridium difficile)
NCKUH21_00675	83	0.095	0	sglT_1	sodium/glucose cotransporter	>UniRef90_UPI0009778B52 UPI0009778B52 related cluster n=1 Tax=unknown TaxID= RepID=UPI0009778B52
NCKUH21_00676	280	0.132	0	sglT_2	sodium/glucose cotransporter	>UniRef90_UPI00093978A6 UPI00093978A6 related cluster n=1 Tax=unknown TaxID= RepID=UPI00093978A6
NCKUH21_00677	339	0.188	0	exuR_1	putative HTH-type transcriptional repressor ExuR	>UniRef90_C9YJ61 LacI-family transcriptional regulator n=26 Tax=Clostridiales TaxID=186802 RepID=C9YJ61_PEPDR	Peptoclostridium difficile (strain R20291) (Clostridium difficile)
NCKUH21_00678	466	0.145	0	ftsH4_1	ATP-dependent zinc metalloprotease FtsH 4	>UniRef90_A0A0N1P924 ATP-dependent zinc metalloprotease FtsH n=25 Tax=Clostridiales TaxID=186802 RepID=A0A0N1P924_CLODI	Clostridioides difficile (Peptoclostridium difficile)
NCKUH21_00679	140	0.169	0	infC	translation initiation factor IF-3	>UniRef90_T3DFQ6 Translation initiation factor IF-3 n=34 Tax=Clostridiales TaxID=186802 RepID=T3DFQ6_CLODI	Clostridioides difficile CD160
NCKUH21_00680	63	0.131	0	rpmI	50S ribosomal protein L35	>UniRef90_Q189N0 50S ribosomal protein L35 n=31 Tax=root TaxID=1 RepID=RL35_PEPD6	Peptoclostridium difficile (strain 630) (Clostridium difficile)
NCKUH21_00681	117	0.118	0	rplT	50S ribosomal protein L20	>UniRef90_Q189N4 50S ribosomal protein L20 n=30 Tax=root TaxID=1 RepID=RL20_PEPD6	Peptoclostridium difficile (strain 630) (Clostridium difficile)
NCKUH21_00682	180	0.178	0		hypothetical protein	>UniRef90_A0A069A3P9 Uncharacterized protein n=66 Tax=Clostridiales TaxID=186802 RepID=A0A069A3P9_CLODI	Clostridioides difficile (Peptoclostridium difficile)
NCKUH21_00683	640	0.136	0	yfkN_2	trifunctional nucleotide phosphoesterase protein YfkN	>UniRef90_A0A160WVG0 Trifunctional nucleotide phosphoesterase protein YfkN n=70 Tax=Clostridiales TaxID=186802 RepID=A0A160WVG0_CLODI	Clostridioides difficile (Peptoclostridium difficile)
NCKUH21_00684	633	0.16	0	yfkN_3	trifunctional nucleotide phosphoesterase protein YfkN	>UniRef90_A0A160WUX8 Trifunctional nucleotide phosphoesterase protein YfkN n=83 Tax=Clostridiales TaxID=186802 RepID=A0A160WUX8_CLODI	Clostridioides difficile (Peptoclostridium difficile)
NCKUH21_00685	258	0.154	0		putative oxidoreductase	>UniRef90_A0A171BGX0 Putative oxidoreductase n=50 Tax=Clostridiales TaxID=186802 RepID=A0A171BGX0_CLODI	Clostridioides difficile (Peptoclostridium difficile)
NCKUH21_00686	272	0.18	0		hypothetical protein	>UniRef90_A0A031WFS6 Metallohydrolase n=46 Tax=Clostridiales TaxID=186802 RepID=A0A031WFS6_CLODI	Clostridioides difficile (Peptoclostridium difficile)
NCKUH21_00687	271	0.157	0	hmrR_2	HTH-type transcriptional regulator HmrR	>UniRef90_A0A160WPD1 MerR family transcriptional regulator n=46 Tax=Clostridiales TaxID=186802 RepID=A0A160WPD1_CLODI	Clostridioides difficile (Peptoclostridium difficile)
NCKUH21_00688	192	0.149	0	betI_2	HTH-type transcriptional regulator BetI	>UniRef90_A0A069APP3 TetR family transcriptional regulator n=40 Tax=Clostridiales TaxID=186802 RepID=A0A069APP3_CLODI	Clostridioides difficile (Peptoclostridium difficile)
NCKUH21_00689	63	0.183	0		hypothetical protein	>UniRef90_A0A069A3Q9 Uncharacterized protein n=31 Tax=Clostridiales TaxID=186802 RepID=A0A069A3Q9_CLODI	Clostridioides difficile (Peptoclostridium difficile)
NCKUH21_00690	579	0.157	0		hypothetical protein	>UniRef90_T3DIM8 M3 family oligoendopeptidase n=64 Tax=Clostridiales TaxID=186802 RepID=T3DIM8_CLODI	Clostridioides difficile CD160
NCKUH21_00691	457	0.139	0	ktrB	ktr system potassium uptake protein B	>UniRef90_A0A031WFT1 Potassium transporter ATPase n=35 Tax=Clostridiales TaxID=186802 RepID=A0A031WFT1_CLODI	Clostridioides difficile (Peptoclostridium difficile)
NCKUH21_00692	222	0.185	0	ktrA	ktr system potassium uptake protein A	>UniRef90_A0A031WHM1 Ktr system potassium uptake protein C n=26 Tax=Clostridiales TaxID=186802 RepID=A0A031WHM1_CLODI	Clostridioides difficile (Peptoclostridium difficile)
NCKUH21_00693	264	0.191	0		putative TrmH family tRNA/rRNA methyltransferase	>UniRef90_D5RWP6 RNA methyltransferase, TrmH family n=51 Tax=Clostridiales TaxID=186802 RepID=D5RWP6_CLODI	Clostridioides difficile NAP07
NCKUH21_00695	338	0.172	0	pheS	phenylalanine--tRNA ligase alpha subunit	>UniRef90_C9YJ77 Phenylalanine--tRNA ligase alpha subunit n=31 Tax=Clostridiales TaxID=186802 RepID=C9YJ77_PEPDR	Peptoclostridium difficile (strain R20291) (Clostridium difficile)
NCKUH21_00696	796	0.117	0	pheT	phenylalanine--tRNA ligase beta subunit	>UniRef90_A0A160XHW7 Phenylalanine--tRNA ligase beta subunit n=64 Tax=Clostridiales TaxID=186802 RepID=A0A160XHW7_CLODI	Clostridioides difficile (Peptoclostridium difficile)
NCKUH21_00697	195	0.226	0	zapA	cell division protein ZapA	>UniRef90_C9YJ79 Cell division protein ZapA n=25 Tax=Clostridiales TaxID=186802 RepID=C9YJ79_PEPDR	Peptoclostridium difficile (strain R20291) (Clostridium difficile)
NCKUH21_00698	226	0.157	0		hypothetical protein	>UniRef90_T4IDD3 Uncharacterized protein n=37 Tax=Clostridiales TaxID=186802 RepID=T4IDD3_CLODI	Clostridioides difficile Y384
NCKUH21_00699	871	0.179	0	ydcP_1	putative protease YdcP	>UniRef90_A0A170VFJ2 Putative protease YhbU n=84 Tax=Clostridiales TaxID=186802 RepID=A0A170VFJ2_CLODI	Clostridioides difficile (Peptoclostridium difficile)
NCKUH21_00700	191	0.11	0		hypothetical protein	>UniRef90_A0A069AWP8 Phosphohydrolase n=35 Tax=Clostridiales TaxID=186802 RepID=A0A069AWP8_CLODI	Clostridioides difficile (Peptoclostridium difficile)
NCKUH21_00701	157	0.2	0	mutX	8-oxo-dGTP diphosphatase	>UniRef90_A0A031WFG8 8-oxo-dGTP diphosphatase n=30 Tax=Clostridiales TaxID=186802 RepID=A0A031WFG8_CLODI	Clostridioides difficile (Peptoclostridium difficile)
NCKUH21_00702	272	0.169	0		ferredoxin	>UniRef90_A0A069A3U5 4Fe-4S binding domain protein n=49 Tax=Clostridiales TaxID=186802 RepID=A0A069A3U5_CLODI	Clostridioides difficile (Peptoclostridium difficile)
NCKUH21_00703	831	0.139	0	adrA_1	putative diguanylate cyclase AdrA	>UniRef90_A0A160YK73 Diguanylate kinase signaling protein [Clostridium difficile 630] n=103 Tax=Clostridiales TaxID=186802 RepID=A0A160YK73_CLODI	Clostridioides difficile (Peptoclostridium difficile)
NCKUH21_00704	482	0.116	0	pepD	cytosol non-specific dipeptidase	>UniRef90_A0A031WGH6 Aminoacyl-histidine dipeptidase n=44 Tax=Clostridiales TaxID=186802 RepID=A0A031WGH6_CLODI	Clostridioides difficile (Peptoclostridium difficile)
NCKUH21_00705	791	0.164	0	mutS2_1	endonuclease MutS2	>UniRef90_Q189Q3 Endonuclease MutS2 n=56 Tax=Clostridiales TaxID=186802 RepID=MUTS2_PEPD6	Peptoclostridium difficile (strain 630) (Clostridium difficile)
NCKUH21_00706	136	0.154	0		hypothetical protein	>UniRef90_A0A031WFH1 Uncharacterized protein n=38 Tax=Clostridiales TaxID=186802 RepID=A0A031WFH1_CLODI	Clostridioides difficile (Peptoclostridium difficile)
NCKUH21_00707	565	0.156	0	argS	arginine--tRNA ligase	>UniRef90_Q189Q7 Arginine--tRNA ligase n=48 Tax=Clostridiales TaxID=186802 RepID=SYR_PEPD6	Peptoclostridium difficile (strain 630) (Clostridium difficile)
NCKUH21_00708	306	0.143	0		hypothetical protein	>UniRef90_A0A069A7X6 Uncharacterized protein n=54 Tax=Clostridiales TaxID=186802 RepID=A0A069A7X6_CLODI	Clostridioides difficile (Peptoclostridium difficile)
NCKUH21_00709	67	0.179	0		hypothetical protein	>UniRef90_A0A031WGI0 Uncharacterized protein n=17 Tax=Clostridiales TaxID=186802 RepID=A0A031WGI0_CLODI	Clostridioides difficile (Peptoclostridium difficile)
NCKUH21_00710	583	0.202	0	fom3	2-hydroxyethylphosphonate methyltransferase	>UniRef90_T3DIT1 Radical SAM superfamily protein n=47 Tax=Clostridiales TaxID=186802 RepID=T3DIT1_CLODI	Clostridioides difficile CD160
NCKUH21_00711	379	0.213	0	ycf3	photosystem I assembly protein Ycf3	>UniRef90_C9YJ92 Uncharacterized protein n=56 Tax=Clostridiales TaxID=186802 RepID=C9YJ92_PEPDR	Peptoclostridium difficile (strain R20291) (Clostridium difficile)
NCKUH21_00712	302	0.12	0	pta_2	phosphate acetyltransferase	>UniRef90_A0A031WGI2 Phosphate butyryltransferase n=35 Tax=Clostridiales TaxID=186802 RepID=A0A031WGI2_CLODI	Clostridioides difficile (Peptoclostridium difficile)
NCKUH21_00713	638	0.118	0	cooS1_2	carbon monoxide dehydrogenase 1	>UniRef90_A0A160W9F2 Carbon monoxide dehydrogenase n=46 Tax=Clostridiales TaxID=186802 RepID=A0A160W9F2_CLODI	Clostridioides difficile (Peptoclostridium difficile)
NCKUH21_00714	258	0.14	0	bchL	light-independent protochlorophyllide reductase iron-sulfur ATP-binding protein	>UniRef90_A0A160VYV5 Bifunctional carbon monoxidedehydrogenase/acetyl-CoA synthase, accessory protein n=31 Tax=Clostridiales TaxID=186802 RepID=A0A160VYV5_CLODI	Clostridioides difficile (Peptoclostridium difficile)
NCKUH21_00715	557	0.118	0	fhs	formate--tetrahydrofolate ligase	>UniRef90_Q189R2 Formate--tetrahydrofolate ligase n=41 Tax=root TaxID=1 RepID=FTHS_PEPD6	Peptoclostridium difficile (strain 630) (Clostridium difficile)
NCKUH21_00716	209	0.112	0	fchA	methenyltetrahydrofolate cyclohydrolase	>UniRef90_A0A031WHP3 Methenyltetrahydrofolate cyclohydrolase n=30 Tax=Clostridiales TaxID=186802 RepID=A0A031WHP3_CLODI	Clostridioides difficile (Peptoclostridium difficile)
NCKUH21_00717	289	0.11	0	folD	bifunctional protein FolD protein	>UniRef90_Q189R8 Bifunctional protein FolD n=38 Tax=Clostridiales TaxID=186802 RepID=FOLD_PEPD6	Peptoclostridium difficile (strain 630) (Clostridium difficile)
NCKUH21_00718	223	0.18	0		hypothetical protein	>UniRef90_A0A031WG27 5,10-methylenetetrahydrofolate reductase n=26 Tax=Clostridiales TaxID=186802 RepID=A0A031WG27_CLODI	Clostridioides difficile (Peptoclostridium difficile)
NCKUH21_00719	292	0.161	0	yitJ	bifunctional homocysteine S-methyltransferase/5,10-methylenetetrahydrofolate reductase	>UniRef90_A0A0N1P940 Methylenetetrahydrofolate reductase n=33 Tax=Clostridiales TaxID=186802 RepID=A0A0N1P940_CLODI	Clostridioides difficile (Peptoclostridium difficile)
NCKUH21_00720	460	0.11	0	lpdG	dihydrolipoyl dehydrogenase	>UniRef90_A0A031WFW0 Dihydrolipoyl dehydrogenase n=43 Tax=Clostridiales TaxID=186802 RepID=A0A031WFW0_CLODI	Clostridioides difficile (Peptoclostridium difficile)
NCKUH21_00721	255	0.165	0		hypothetical protein	>UniRef90_A0A031WHP8 Bifunctional carbon monoxide dehydrogenase/acetyl-CoA synthase,nickel-inserting subunit n=20 Tax=Clostridiales TaxID=186802 RepID=A0A031WHP8_CLODI	Clostridioides difficile (Peptoclostridium difficile)
NCKUH21_00722	313	0.089	0	acsD	corrinoid/iron-sulfur protein small subunit	>UniRef90_A0A031WGJ0 Acetyl-CoA synthase subunit delta n=25 Tax=Clostridiales TaxID=186802 RepID=A0A031WGJ0_CLODI	Clostridioides difficile (Peptoclostridium difficile)
NCKUH21_00723	454	0.117	0	acsC	corrinoid/iron-sulfur protein large subunit	>UniRef90_A0A160W8P0 Corrinoid/iron-sulfur protein large subunit n=43 Tax=Clostridiales TaxID=186802 RepID=A0A160W8P0_CLODI	Clostridioides difficile (Peptoclostridium difficile)
NCKUH21_00724	267	0.143	0	acsE	5-methyltetrahydrofolate:corrinoid/iron-sulfur protein co-methyltransferase	>UniRef90_A0A0N0NZV1 5-methyltetrahydrofolate:corrinoid/iron-sulfur protein co-methyltransferase n=25 Tax=Clostridiales TaxID=186802 RepID=A0A0N0NZV1_CLODI	Clostridioides difficile (Peptoclostridium difficile)
NCKUH21_00725	707	0.117	0		carbon monoxide dehydrogenase/acetyl-CoA synthase subunit alpha	>UniRef90_A0A031WFW6 Bifunctional carbon monoxide dehydrogenase/acetyl-CoA synthase, subunit alpha/beta n=44 Tax=Clostridiales TaxID=186802 RepID=A0A031WFW6_CLODI	Clostridioides difficile (Peptoclostridium difficile)
NCKUH21_00726	124	0.123	0	gcvH	glycine cleavage system H protein	>UniRef90_Q189S4 Glycine cleavage system H protein n=21 Tax=Clostridiales TaxID=186802 RepID=GCSH_PEPD6	Peptoclostridium difficile (strain 630) (Clostridium difficile)
NCKUH21_00727	641	0.136	0	ascD	CDP-6-deoxy-L-threo-D-glycero-4-hexulose-3- dehydrase reductase	>UniRef90_A0A0N0NZV2 CDP-6-deoxy-L-threo-D-glycero-4-hexulose-3-dehydrase reductase n=44 Tax=Clostridiales TaxID=186802 RepID=A0A0N0NZV2_CLODI	Clostridioides difficile (Peptoclostridium difficile)
NCKUH21_00728	289	0.189	0	bioB_2	biotin synthase	>UniRef90_T3DIM4 Biotin and Thiamin Synthesis associated domain protein n=47 Tax=Clostridiales TaxID=186802 RepID=T3DIM4_CLODI	Clostridioides difficile CD160
NCKUH21_00729	311	0.136	0	bioB_3	biotin synthase	>UniRef90_A0A171C938 Biotin synthase n=63 Tax=Clostridiales TaxID=186802 RepID=A0A171C938_CLODI	Clostridioides difficile (Peptoclostridium difficile)
NCKUH21_00730	270	0.163	0	lipM	octanoyltransferase LipM	>UniRef90_Q189T1 Octanoyltransferase LipM n=45 Tax=Clostridiales TaxID=186802 RepID=LIPM_PEPD6	Peptoclostridium difficile (strain 630) (Clostridium difficile)
NCKUH21_00731	62	0.217	0		hypothetical protein	>UniRef90_C9YJB2 Uncharacterized protein n=18 Tax=Clostridiales TaxID=186802 RepID=C9YJB2_PEPDR	Peptoclostridium difficile (strain R20291) (Clostridium difficile)
NCKUH21_00732	137	0.107	0		hypothetical protein	>UniRef90_A0A069A5C6 Uncharacterized protein n=21 Tax=Clostridiales TaxID=186802 RepID=A0A069A5C6_CLODI	Clostridioides difficile (Peptoclostridium difficile)
NCKUH21_00733	115	0.2	0		hypothetical protein	>UniRef90_A0A031WG41 Uncharacterised protein n=31 Tax=Clostridiales TaxID=186802 RepID=A0A031WG41_CLODI	Clostridioides difficile (Peptoclostridium difficile)
NCKUH21_00734	258	0.169	0	hisK_1	histidinol-phosphatase	>UniRef90_A0A160WPG9 Histidinol-phosphatase n=55 Tax=Clostridiales TaxID=186802 RepID=A0A160WPG9_CLODI	Clostridioides difficile (Peptoclostridium difficile)
NCKUH21_00735	292	0.124	0		hypothetical protein	>UniRef90_A0A031WFX6 Putative exported protein n=64 Tax=Clostridiales TaxID=186802 RepID=A0A031WFX6_CLODI	Clostridioides difficile (Peptoclostridium difficile)
NCKUH21_00736	169	0.184	0		hypothetical protein	>UniRef90_U3Y388 Putative exported protein n=36 Tax=Clostridiales TaxID=186802 RepID=U3Y388_CLODI	Clostridioides difficile E15
NCKUH21_00737	364	0.157	0	phnW_1	2-aminoethylphosphonate--pyruvate transaminase	>UniRef90_A0A160YKW1 2-aminoethylphosphonate--pyruvate transaminase n=49 Tax=Clostridiales TaxID=186802 RepID=A0A160YKW1_CLODI	Clostridioides difficile (Peptoclostridium difficile)
NCKUH21_00738	507	0.132	0	glpK_1	glycerol kinase	>UniRef90_A0A069A404 Glycerol kinase n=43 Tax=Clostridiales TaxID=186802 RepID=A0A069A404_CLODI	Clostridioides difficile (Peptoclostridium difficile)
NCKUH21_00739	370	0.146	0		hypothetical protein	>UniRef90_A0A069A8Y6 Ethanolamine utilization protein EutH n=41 Tax=Clostridiales TaxID=186802 RepID=A0A069A8Y6_CLODI	Clostridioides difficile (Peptoclostridium difficile)
NCKUH21_00740	253	0.137	0	glpR_1	glycerol-3-phosphate regulon repressor	>UniRef90_A0A031WD90 Alkaline phosphatase n=24 Tax=Clostridiales TaxID=186802 RepID=A0A031WD90_CLODI	Clostridioides difficile (Peptoclostridium difficile)
NCKUH21_00742	261	0.156	0	pomA_2	chemotaxis protein PomA	>UniRef90_A0A170VI30 Chemotaxis protein PomA n=38 Tax=Clostridiales TaxID=186802 RepID=A0A170VI30_CLODI	Clostridioides difficile (Peptoclostridium difficile)
NCKUH21_00743	245	0.111	0	motB_2	motility protein B	>UniRef90_A0A160WWC7 Chemotaxis protein MotB n=52 Tax=Clostridiales TaxID=186802 RepID=A0A160WWC7_CLODI	Clostridioides difficile (Peptoclostridium difficile)
NCKUH21_00744	123	0.115	0		hypothetical protein	>UniRef90_A0A031WFB4 Putative membrane protein n=36 Tax=Clostridiales TaxID=186802 RepID=A0A031WFB4_CLODI	Clostridioides difficile (Peptoclostridium difficile)
NCKUH21_00745	485	0.113	0		hypothetical protein	>UniRef90_A0A031WDJ1 ABC transporter substrate-binding protein n=47 Tax=Clostridiales TaxID=186802 RepID=A0A031WDJ1_CLODI	Clostridioides difficile (Peptoclostridium difficile)
NCKUH21_00746	957	0.153	0		putative signaling protein	>UniRef90_A0A1F2CUG8 Diguanylate phosphodiesterase n=8 Tax=Clostridiales TaxID=186802 RepID=A0A1F2CUG8_9CLOT
NCKUH21_00747	686	0.168	0	yjcD	putative ATP-dependent DNA helicase YjcD	>UniRef90_A0A160XJ43 DNA helicase n=80 Tax=Clostridiales TaxID=186802 RepID=A0A160XJ43_CLODI	Clostridioides difficile (Peptoclostridium difficile)
NCKUH21_00749	270	0.095	0	artP	arginine-binding extracellular protein ArtP	>UniRef90_U3Y2P1 ABC-type transport system, aminoacid-family extracellular solute-binding protein n=27 Tax=Clostridiales TaxID=186802 RepID=U3Y2P1_CLODI	Clostridioides difficile E15
NCKUH21_00750	224	0.115	0	artQ_1	arginine transport system permease protein ArtQ	>UniRef90_A0A0N1P773 Arginine transport system permease protein ArtQ n=25 Tax=Clostridiales TaxID=186802 RepID=A0A0N1P773_CLODI	Clostridioides difficile (Peptoclostridium difficile)
NCKUH21_00751	239	0.105	0	glnQ_1	glutamine transport ATP-binding protein GlnQ	>UniRef90_A0A031WDI5 ABC-type transport system, aminoacid-family ATP-binding protein n=35 Tax=Clostridiales TaxID=186802 RepID=A0A031WDI5_CLODI	Clostridioides difficile (Peptoclostridium difficile)
NCKUH21_00752	382	0.126	0	iscS_1	cysteine desulfurase IscS	>UniRef90_A0A069A0Y3 Cysteine desulfurase n=51 Tax=Clostridiales TaxID=186802 RepID=A0A069A0Y3_CLODI	Clostridioides difficile (Peptoclostridium difficile)
NCKUH21_00753	389	0.148	0	thiI	putative tRNA sulfurtransferase	>UniRef90_Q189U8 Probable tRNA sulfurtransferase n=61 Tax=Clostridiales TaxID=186802 RepID=THII_PEPD6	Peptoclostridium difficile (strain 630) (Clostridium difficile)
NCKUH21_00754	266	0.14	0	fimA	fimbrial protein	>UniRef90_C9YJD3 Fimbrial protein (Pilin) n=57 Tax=Clostridiales TaxID=186802 RepID=C9YJD3_PEPDR	Peptoclostridium difficile (strain R20291) (Clostridium difficile)
NCKUH21_00755	212	0.154	0	frp	NADPH-flavin oxidoreductase	>UniRef90_A0A160XYW5 NADPH-flavin oxidoreductase n=51 Tax=Clostridiales TaxID=186802 RepID=A0A160XYW5_CLODI	Clostridioides difficile (Peptoclostridium difficile)
NCKUH21_00756	555	0.139	0	gmr_2	cyclic di-GMP phosphodiesterase Gmr	>UniRef90_A0A1R4QHN5 Cyclic di-GMP phosphodiesterase Gmr n=60 Tax=Clostridiales TaxID=186802 RepID=A0A1R4QHN5_CLODI
NCKUH21_00757	243	0.152	0	pflA	pyruvate formate-lyase 1-activating enzyme	>UniRef90_A0A160W8S8 Pyruvate formate-lyase-activating enzyme n=43 Tax=Clostridiales TaxID=186802 RepID=A0A160W8S8_CLODI	Clostridioides difficile (Peptoclostridium difficile)
NCKUH21_00758	742	0.11	0	pflB	formate acetyltransferase	>UniRef90_A0A031WDN5 Formate C-acetyltransferase n=49 Tax=Clostridiales TaxID=186802 RepID=A0A031WDN5_CLODI	Clostridioides difficile (Peptoclostridium difficile)
NCKUH21_00759	352	0.131	0	yrbG	inner membrane protein YrbG	>UniRef90_A0A0N0NY27 Inner membrane protein YrbG n=49 Tax=Clostridiales TaxID=186802 RepID=A0A0N0NY27_CLODI	Clostridioides difficile (Peptoclostridium difficile)
NCKUH21_00760	536	0.114	0	cshA	DEAD-box ATP-dependent RNA helicase CshA	>UniRef90_A0A031WF96 ATP-dependent RNA helicase n=36 Tax=Clostridiales TaxID=186802 RepID=A0A031WF96_CLODI	Clostridioides difficile (Peptoclostridium difficile)
NCKUH21_00761	660	0.169	0	licR_2	putative licABCH operon regulator	>UniRef90_A0A1R4TJB6 Probable licABCH operon regulator n=43 Tax=Clostridiales TaxID=186802 RepID=A0A1R4TJB6_CLODI
NCKUH21_00762	143	0.177	0		hypothetical protein	>UniRef90_A0A170VNX2 DNA-binding transcriptional activator GutM n=24 Tax=Clostridiales TaxID=186802 RepID=A0A170VNX2_CLODI	Clostridioides difficile (Peptoclostridium difficile)
NCKUH21_00763	185	0.144	0	srlA_1	PTS system glucitol/sorbitol-specific EIIC component	>UniRef90_A0A160WWU1 Glucitol/sorbitol permease IIC component n=21 Tax=Clostridiales TaxID=186802 RepID=A0A160WWU1_CLODI	Clostridioides difficile (Peptoclostridium difficile)
NCKUH21_00764	121	0.144	0	srlE_1	PTS system glucitol/sorbitol-specific EIIB component	>UniRef90_A0A160WPL8 Glucitol/sorbitol-specific phosphotransferase enzyme IIB component n=18 Tax=Clostridioides difficile TaxID=1496 RepID=A0A160WPL8_CLODI	Clostridioides difficile (Peptoclostridium difficile)
NCKUH21_00765	187	0.141	0	srlE_2	PTS system glucitol/sorbitol-specific EIIB component	>UniRef90_A0A160YKL3 Glucitol/sorbitol-specific phosphotransferase enzyme IIB component n=16 Tax=Clostridioides difficile TaxID=1496 RepID=A0A160YKL3_CLODI	Clostridioides difficile (Peptoclostridium difficile)
NCKUH21_00766	120	0.109	0	srlB_1	PTS system glucitol/sorbitol-specific EIIA component	>UniRef90_A0A160WTC2 PTS sorbose transporter subunit IIB n=21 Tax=Clostridiales TaxID=186802 RepID=A0A160WTC2_CLODI	Clostridioides difficile (Peptoclostridium difficile)
NCKUH21_00767	256	0.124	0	srlD	sorbitol-6-phosphate 2-dehydrogenase	>UniRef90_T3DJ64 Sorbitol-6-phosphate 2-dehydrogenase n=29 Tax=Clostridiales TaxID=186802 RepID=T3DJ64_CLODI	Clostridioides difficile CD160
NCKUH21_00769	769	0.132	0	fdhF_1	formate dehydrogenase H	>UniRef90_A0A1F2D750 Formate dehydrogenase n=38 Tax=Clostridiales TaxID=186802 RepID=A0A1F2D750_9CLOT
NCKUH21_00770	110	0.185	0	spoIIAA	anti-sigma F factor antagonist	>UniRef90_T3DEY0 Anti-sigma F factor antagonist n=24 Tax=Clostridiales TaxID=186802 RepID=T3DEY0_CLODI	Clostridioides difficile CD160
NCKUH21_00771	141	0.17	0	spoIIAB	anti-sigma F factor	>UniRef90_A0A031WDN0 Anti-sigma F factor n=26 Tax=Clostridiales TaxID=186802 RepID=A0A031WDN0_CLODI	Clostridioides difficile (Peptoclostridium difficile)
NCKUH21_00772	253	0.171	0	sigF	RNA polymerase sigma-F factor	>UniRef90_A0A031WE51 RNA polymerase sigma factor n=21 Tax=Clostridiales TaxID=186802 RepID=A0A031WE51_CLODI	Clostridioides difficile (Peptoclostridium difficile)
NCKUH21_00773	144	0.093	0		hypothetical protein	>UniRef90_A0A031WF90 SpoVA protein n=24 Tax=Clostridiales TaxID=186802 RepID=A0A031WF90_CLODI	Clostridioides difficile (Peptoclostridium difficile)
NCKUH21_00774	336	0.139	0	spoVAD	stage V sporulation protein AD	>UniRef90_A0A031WDG7 Stage V sporulation protein AD n=34 Tax=Clostridiales TaxID=186802 RepID=A0A031WDG7_CLODI	Clostridioides difficile (Peptoclostridium difficile)
NCKUH21_00775	119	0.062	0		hypothetical protein	>UniRef90_A0A031WD64 SpoVA protein n=31 Tax=Clostridiales TaxID=186802 RepID=A0A031WD64_CLODI	Clostridioides difficile (Peptoclostridium difficile)
NCKUH21_00776	337	0.148	0	ccpA_2	catabolite control protein A	>UniRef90_C9YJF5 LacI-family transcriptional regulator n=32 Tax=Clostridiales TaxID=186802 RepID=C9YJF5_PEPDR	Peptoclostridium difficile (strain R20291) (Clostridium difficile)
NCKUH21_00777	279	0.109	0		hypothetical protein	>UniRef90_A0A0J0UG99 Uncharacterized protein n=35 Tax=Clostridiales TaxID=186802 RepID=A0A0J0UG99_CLOSO	Paeniclostridium sordellii 8483
NCKUH21_00778	153	0.178	0		hypothetical protein	>UniRef90_A0A031WF84 Uncharacterized protein n=27 Tax=Clostridiales TaxID=186802 RepID=A0A031WF84_CLODI	Clostridioides difficile (Peptoclostridium difficile)
NCKUH21_00779	380	0.108	0	abgB_3	p-aminobenzoyl-glutamate hydrolase subunit B	>UniRef90_A0A160WUK9 p-aminobenzoyl-glutamate hydrolase subunit B n=41 Tax=Clostridiales TaxID=186802 RepID=A0A160WUK9_CLODI	Clostridioides difficile (Peptoclostridium difficile)
NCKUH21_00780	310	0.126	0		hypothetical protein	>UniRef90_A0A031WD60 Uncharacterized protein n=37 Tax=Clostridiales TaxID=186802 RepID=A0A031WD60_CLODI	Clostridioides difficile (Peptoclostridium difficile)
NCKUH21_00781	131	0.258	0	cdd_1	cytidine deaminase	>UniRef90_C9YJG1 Cytidine/deoxycytidylate deaminase family protein n=9 Tax=Clostridiales TaxID=186802 RepID=C9YJG1_PEPDR	Peptoclostridium difficile (strain R20291) (Clostridium difficile)
NCKUH21_00782	896	0.133	0	ponA	penicillin-binding protein 1A/1B	>UniRef90_A0A160WWW1 Penicillin-binding protein 1A/1B n=140 Tax=Clostridiales TaxID=186802 RepID=A0A160WWW1_CLODI	Clostridioides difficile (Peptoclostridium difficile)
NCKUH21_00783	231	0.102	0	yunB	sporulation protein YunB	>UniRef90_T4I5B8 Sporulation protein YunB n=28 Tax=Clostridiales TaxID=186802 RepID=T4I5B8_CLODI	Clostridioides difficile Y384
NCKUH21_00784	334	0.094	0	spoIVB_1	spoIVB peptidase	>UniRef90_A0A160WT70 Peptidase S55 n=45 Tax=Clostridiales TaxID=186802 RepID=A0A160WT70_CLODI	Clostridioides difficile (Peptoclostridium difficile)
NCKUH21_00785	293	0.142	0		N-acetylmuramoyl-L-alanine amidase	>UniRef90_A0A1R7KXC9 N-acetylmuramoyl-L-alanine amidase AmiC n=43 Tax=Clostridiales TaxID=186802 RepID=A0A1R7KXC9_CLODI
NCKUH21_00786	515	0.139	0	ybiT_1	putative ABC transporter ATP-binding protein YbiT	>UniRef90_A0A031WD56 ABC-type transport system, ATP-binding protein n=45 Tax=Clostridiales TaxID=186802 RepID=A0A031WD56_CLODI	Clostridioides difficile (Peptoclostridium difficile)
NCKUH21_00787	210	0.137	0		hypothetical protein	>UniRef90_A0A069A140 Putative membrane protein n=48 Tax=Clostridiales TaxID=186802 RepID=A0A069A140_CLODI	Clostridioides difficile (Peptoclostridium difficile)
NCKUH21_00788	85	0.253	0		hypothetical protein	>UniRef90_A0A031WE35 Metal-binding protein n=24 Tax=Clostridiales TaxID=186802 RepID=A0A031WE35_CLODI	Clostridioides difficile (Peptoclostridium difficile)
NCKUH21_00789	426	0.148	0	hflX_1	GTPase HflX	>UniRef90_A0A160WQT1 GTPase HflX n=52 Tax=Clostridiales TaxID=186802 RepID=A0A160WQT1_CLODI	Clostridioides difficile (Peptoclostridium difficile)
NCKUH21_00790	224	0.215	0		hypothetical protein	>UniRef90_A0A031WDF0 Uncharacterized protein n=33 Tax=Clostridiales TaxID=186802 RepID=A0A031WDF0_CLODI	Clostridioides difficile (Peptoclostridium difficile)
NCKUH21_00791	146	0.115	0	ndx1_1	diadenosine hexaphosphate hydrolase	>UniRef90_A0A031WD51 Diadenosine hexaphosphate hydrolase n=20 Tax=Clostridiales TaxID=186802 RepID=A0A031WD51_CLODI	Clostridioides difficile (Peptoclostridium difficile)
NCKUH21_00792	213	0.154	0	yigZ	IMPACT family member YigZ	>UniRef90_A0A031WDL2 IMPACT family member yvyE n=40 Tax=Clostridiales TaxID=186802 RepID=A0A031WDL2_CLODI	Clostridioides difficile (Peptoclostridium difficile)
NCKUH21_00793	124	0.124	0		hypothetical protein	>UniRef90_A0A031WDQ5 Probable membrane transporter protein n=34 Tax=Clostridiales TaxID=186802 RepID=A0A031WDQ5_CLODI	Clostridioides difficile (Peptoclostridium difficile)
NCKUH21_00794	127	0.112	0		hypothetical protein	>UniRef90_A0A069AVJ2 Probable membrane transporter protein n=26 Tax=Clostridiales TaxID=186802 RepID=A0A069AVJ2_CLODI	Clostridioides difficile (Peptoclostridium difficile)
NCKUH21_00795	250	0.125	0	nadE	NH(3)-dependent NAD(+) synthetase	>UniRef90_C9YJH5 NH(3)-dependent NAD(+) synthetase n=34 Tax=Clostridiales TaxID=186802 RepID=C9YJH5_PEPDR	Peptoclostridium difficile (strain R20291) (Clostridium difficile)
NCKUH21_00796	238	0.117	0	pmpR	transcriptional regulatory protein PmpR	>UniRef90_Q189Y9 Probable transcriptional regulatory protein CD630_07950 n=32 Tax=Clostridiales TaxID=186802 RepID=Y795_PEPD6	Peptoclostridium difficile (strain 630) (Clostridium difficile)
NCKUH21_00797	333	0.114	0	exuR_2	putative HTH-type transcriptional repressor ExuR	>UniRef90_A0A160WCM0 LacI family transcriptional regulator [Clostridium difficile BI1] n=23 Tax=Clostridiales TaxID=186802 RepID=A0A160WCM0_CLODI	Clostridioides difficile (Peptoclostridium difficile)
NCKUH21_00798	297	0.136	0	yngG	hydroxymethylglutaryl-CoA lyase YngG	>UniRef90_A0A069A8A9 Putative hydroxymethylglutaryl-CoA lyase n=34 Tax=Clostridiales TaxID=186802 RepID=A0A069A8A9_CLODI	Clostridioides difficile (Peptoclostridium difficile)
NCKUH21_00799	419	0.122	0		hypothetical protein	>UniRef90_C9YJH9 Putative membrane protein n=42 Tax=Clostridiales TaxID=186802 RepID=C9YJH9_PEPDR	Peptoclostridium difficile (strain R20291) (Clostridium difficile)
NCKUH21_00800	396	0.132	0	uctC	acetyl-CoA:oxalate CoA-transferase	>UniRef90_A0A1R6S9J6 Beta-alanine CoA-transferase n=36 Tax=Clostridiales TaxID=186802 RepID=A0A1R6S9J6_CLODI
NCKUH21_00801	263	0.145	0	crt_1	short-chain-enoyl-CoA hydratase	>UniRef90_A0A160W9S5 3-hydroxybutyryl-CoA dehydratase [Clostridium difficile BI1] n=55 Tax=Clostridiales TaxID=186802 RepID=A0A160W9S5_CLODI	Clostridioides difficile (Peptoclostridium difficile)
NCKUH21_00802	445	0.135	0		hypothetical protein	>UniRef90_A0A031WFG9 Citrate transporter n=48 Tax=Clostridiales TaxID=186802 RepID=A0A031WFG9_CLODI	Clostridioides difficile (Peptoclostridium difficile)
NCKUH21_00803	409	0.139	0	fldA_2	cinnamoyl-CoA:phenyllactate CoA-transferase	>UniRef90_A0A170VPY9 CoA-transferase, family III [Clostridium difficile 630] n=54 Tax=Clostridiales TaxID=186802 RepID=A0A170VPY9_CLODI	Clostridioides difficile (Peptoclostridium difficile)
NCKUH21_00804	379	0.15	0	acrC	acryloyl-CoA reductase	>UniRef90_A0A160WTZ1 Acryloyl-CoA reductase (NADH) n=38 Tax=Clostridiales TaxID=186802 RepID=A0A160WTZ1_CLODI	Clostridioides difficile (Peptoclostridium difficile)
NCKUH21_00805	263	0.128	0	carD_2	caffeyl-CoA reductase-Etf complex subunit CarD	>UniRef90_A0A1R2EQQ3 Electron transfer flavoprotein small subunit n=33 Tax=Clostridiales TaxID=186802 RepID=A0A1R2EQQ3_CLODI
NCKUH21_00806	338	0.13	0	carE_3	caffeyl-CoA reductase-Etf complex subunit CarE	>UniRef90_A0A031WEC4 Electron transfer flavoprotein (Alpha subunit) n=59 Tax=Clostridiales TaxID=186802 RepID=A0A031WEC4_CLODI	Clostridioides difficile (Peptoclostridium difficile)
NCKUH21_00807	457	0.199	0		limonene hydroxylase	>UniRef90_A0A160XIE7 Limonene hydroxylase n=45 Tax=Clostridiales TaxID=186802 RepID=A0A160XIE7_CLODI	Clostridioides difficile (Peptoclostridium difficile)
NCKUH21_00808	113	0.159	0		hypothetical protein	>UniRef90_A0A031WDP1 Uncharacterised protein n=27 Tax=Clostridiales TaxID=186802 RepID=A0A031WDP1_CLODI	Clostridioides difficile (Peptoclostridium difficile)
NCKUH21_00809	335	0.144	0		hypothetical protein	>UniRef90_A0A031WDD7 Uncharacterized protein n=36 Tax=Clostridiales TaxID=186802 RepID=A0A031WDD7_CLODI	Clostridioides difficile (Peptoclostridium difficile)
NCKUH21_00810	161	0.122	0	fldA_3	flavodoxin	>UniRef90_A0A160WPK9 Flavodoxin n=31 Tax=Clostridiales TaxID=186802 RepID=A0A160WPK9_CLODI	Clostridioides difficile (Peptoclostridium difficile)
NCKUH21_00811	641	0.141	0		putative signaling protein	>UniRef90_A0A1Q3IUY1 Bacteriophytochrome cph2 n=60 Tax=Clostridiales TaxID=186802 RepID=A0A1Q3IUY1_CLODI
NCKUH21_00812	135	0.124	0		putative universal stress protein	>UniRef90_T3DI09 Universal stress family protein n=22 Tax=Clostridiales TaxID=186802 RepID=T3DI09_CLODI	Clostridioides difficile CD160
NCKUH21_00813	99	0.091	0	fryB_1	PTS system fructose-like EIIB component 1	>UniRef90_A0A0N1HLL5 Fructose-like phosphotransferase enzyme IIB component 1 n=24 Tax=Clostridiales TaxID=186802 RepID=A0A0N1HLL5_CLODI	Clostridioides difficile (Peptoclostridium difficile)
NCKUH21_00814	229	0.169	0	pdhR	pyruvate dehydrogenase complex repressor	>UniRef90_A0A160VYB9 GntR family transcriptional regulator n=50 Tax=Clostridiales TaxID=186802 RepID=A0A160VYB9_CLODI	Clostridioides difficile (Peptoclostridium difficile)
NCKUH21_00815	394	0.138	0	yajR	inner membrane transport protein YajR	>UniRef90_A0A160WQ27 Inner membrane transport protein YajR n=63 Tax=Clostridiales TaxID=186802 RepID=A0A160WQ27_CLODI	Clostridioides difficile (Peptoclostridium difficile)
NCKUH21_00816	624	0.111	0	bglF_2	PTS system beta-glucoside-specific EIIBCA component	>UniRef90_A0A068ZZX1 PTS system beta-glucoside-specific EIIBCA component n=83 Tax=Clostridiales TaxID=186802 RepID=A0A068ZZX1_CLODI	Clostridioides difficile (Peptoclostridium difficile)
NCKUH21_00817	467	0.144	0	bglC	aryl-phospho-beta-D-glucosidase BglC	>UniRef90_A0A069A7Y7 6-phospho-beta-glucosidase n=71 Tax=Clostridiales TaxID=186802 RepID=A0A069A7Y7_CLODI	Clostridioides difficile (Peptoclostridium difficile)
NCKUH21_00818	281	0.208	0	licT_2	transcription antiterminator LicT	>UniRef90_A0A1R2DX04 Transcription antiterminator n=43 Tax=Clostridiales TaxID=186802 RepID=A0A1R2DX04_CLODI
NCKUH21_00819	229	0.285	0	regX3_2	sensory transduction protein regX3	>UniRef90_A0A161KXP7 Sensory transduction protein regX3 n=39 Tax=Clostridiales TaxID=186802 RepID=A0A161KXP7_CLODI	Clostridioides difficile (Peptoclostridium difficile)
NCKUH21_00820	308	0.291	0	phoR_2	alkaline phosphatase synthesis sensor protein PhoR	>UniRef90_A0A1R5HDX9 Alkaline phosphatase synthesis sensor protein phoR n=61 Tax=Clostridiales TaxID=186802 RepID=A0A1R5HDX9_CLODI
NCKUH21_00821	306	0.266	0	drrA_4	daunorubicin/doxorubicin resistance ATP-binding protein DrrA	>UniRef90_A0A1R6J9F4 Daunorubicin/doxorubicin resistance ATP-binding protein DrrA n=43 Tax=Clostridiales TaxID=186802 RepID=A0A1R6J9F4_CLODI
NCKUH21_00822	252	0.258	0		hypothetical protein	>UniRef90_C9YJK3 Putative lantibiotic ABC transporter, permease protein n=42 Tax=Clostridiales TaxID=186802 RepID=C9YJK3_PEPDR	Peptoclostridium difficile (strain R20291) (Clostridium difficile)
NCKUH21_00823	259	0.235	0		hypothetical protein	>UniRef90_A0A069AY21 ABC-type transport system, multidrug-family permease n=37 Tax=Clostridiales TaxID=186802 RepID=A0A069AY21_CLODI	Clostridioides difficile (Peptoclostridium difficile)
NCKUH21_00824	177	0.134	0	rbr_1	rubrerythrin	>UniRef90_A0A1R6I1K6 NADH peroxidase n=34 Tax=Clostridiales TaxID=186802 RepID=A0A1R6I1K6_CLODI
NCKUH21_00825	128	0.18	0	perR	peroxide-responsive repressor PerR	>UniRef90_A0A0N1P6V3 Peroxide-responsive repressor PerR n=27 Tax=Clostridiales TaxID=186802 RepID=A0A0N1P6V3_CLODI	Clostridioides difficile (Peptoclostridium difficile)
NCKUH21_00826	127	0.116	0	dfx	desulfoferrodoxin	>UniRef90_A0A031WEA1 Desulfoferrodoxin n=30 Tax=Clostridiales TaxID=186802 RepID=A0A031WEA1_CLODI	Clostridioides difficile (Peptoclostridium difficile)
NCKUH21_00827	479	0.11	0	gltB	glutamate synthase [NADPH] large chain	>UniRef90_A0A160W923 FMN-binding glutamate synthase family protein n=46 Tax=Clostridiales TaxID=186802 RepID=A0A160W923_CLODI	Clostridioides difficile (Peptoclostridium difficile)
NCKUH21_00828	270	0.143	0		hypothetical protein	>UniRef90_C9YJK9 Metallo-beta-lactamase superfamily protein n=41 Tax=Clostridiales TaxID=186802 RepID=C9YJK9_PEPDR	Peptoclostridium difficile (strain R20291) (Clostridium difficile)
NCKUH21_00829	393	0.113	0		hypothetical protein	>UniRef90_T3DEZ1 Putative membrane protein n=46 Tax=Clostridiales TaxID=186802 RepID=T3DEZ1_CLODI	Clostridioides difficile CD160
NCKUH21_00830	368	0.102	0	cshE	DEAD-box ATP-dependent RNA helicase CshE	>UniRef90_A0A160WPM6 ATP-dependent RNA helicase n=44 Tax=Clostridiales TaxID=186802 RepID=A0A160WPM6_CLODI	Clostridioides difficile (Peptoclostridium difficile)
NCKUH21_00831	396	0.089	0	leuA_1	2-isopropylmalate synthase	>UniRef90_A0A031WE95 2-isopropylmalate synthase 2 n=28 Tax=Clostridiales TaxID=186802 RepID=A0A031WE95_CLODI	Clostridioides difficile (Peptoclostridium difficile)
NCKUH21_00832	640	0.144	0	dmdA_1	2,3-dimethylmalate dehydratase large subunit	>UniRef90_A0A160XGS5 2,3-dimethylmalate dehydratase large subunit n=50 Tax=Clostridiales TaxID=186802 RepID=A0A160XGS5_CLODI	Clostridioides difficile (Peptoclostridium difficile)
NCKUH21_00833	330	0.112	0	icd	isocitrate dehydrogenase	>UniRef90_A0A031WDL6 Isocitrate dehydrogenase n=44 Tax=Clostridiales TaxID=186802 RepID=A0A031WDL6_CLODI	Clostridioides difficile (Peptoclostridium difficile)
NCKUH21_00834	148	0.186	0		hypothetical protein	>UniRef90_A0A031WDA8 MarR family transcriptional regulator n=50 Tax=Clostridiales TaxID=186802 RepID=A0A031WDA8_CLODI	Clostridioides difficile (Peptoclostridium difficile)
NCKUH21_00835	163	0.156	0	paiA	spermidine/spermine N(1)-acetyltransferase	>UniRef90_A0A1R6TXM7 Protease synthase and sporulation negative regulatory protein PAI 1 n=36 Tax=Clostridiales TaxID=186802 RepID=A0A1R6TXM7_CLODI
NCKUH21_00836	172	0.137	0	nfrA2_1	FMN reductase	>UniRef90_A0A1R7LGZ3 FMN reductase (NADPH) n=37 Tax=Clostridiales TaxID=186802 RepID=A0A1R7LGZ3_CLODI
NCKUH21_00837	102	0.194	0		hypothetical protein	>UniRef90_A0A031WFD2 DNA-binding protein n=20 Tax=Clostridiales TaxID=186802 RepID=A0A031WFD2_CLODI	Clostridioides difficile (Peptoclostridium difficile)
NCKUH21_00838	202	0.157	0		hypothetical protein	>UniRef90_T3DIR2 CAAX protease self-immunity family protein n=3 Tax=Clostridioides difficile TaxID=1496 RepID=T3DIR2_CLODI	Clostridioides difficile CD160
NCKUH21_00839	293	0.119	0		ureidoglycolate lyase	>UniRef90_A0A160WQW7 Isomerase/hydrolase [Clostridium difficile 630] n=51 Tax=Clostridiales TaxID=186802 RepID=A0A160WQW7_CLODI	Clostridioides difficile (Peptoclostridium difficile)
NCKUH21_00840	390	0.087	0	purH_2	bifunctional purine biosynthesis protein PurH	>UniRef90_A0A031WDR3 5-aminoimidazole-4-carboxamide ribonucleotide transformylase n=41 Tax=Clostridiales TaxID=186802 RepID=A0A031WDR3_CLODI	Clostridioides difficile (Peptoclostridium difficile)
NCKUH21_00841	283	0.139	0		hypothetical protein	>UniRef90_C9YJM2 Uncharacterized protein n=33 Tax=Clostridiales TaxID=186802 RepID=C9YJM2_PEPDR	Peptoclostridium difficile (strain R20291) (Clostridium difficile)
NCKUH21_00842	410	0.146	0		glycogen synthase	>UniRef90_A0A160XGT3 Capsular glucan synthase n=55 Tax=Clostridiales TaxID=186802 RepID=A0A160XGT3_CLODI	Clostridioides difficile (Peptoclostridium difficile)
NCKUH21_00843	312	0.121	0	lytC_2	N-acetylmuramoyl-L-alanine amidase LytC	>UniRef90_A0A1R5L2W1 Cell surface protein n=54 Tax=Clostridiales TaxID=186802 RepID=A0A1R5L2W1_CLODI
NCKUH21_00844	116	0.153	0		hypothetical protein	>UniRef90_A0A069AYI9 Nuclease n=34 Tax=Clostridiales TaxID=186802 RepID=A0A069AYI9_CLODI	Clostridioides difficile (Peptoclostridium difficile)
NCKUH21_00845	305	0.139	0		hypothetical protein	>UniRef90_A0A069A4J3 Uncharacterized protein n=51 Tax=Clostridiales TaxID=186802 RepID=A0A069A4J3_CLODI	Clostridioides difficile (Peptoclostridium difficile)
NCKUH21_00846	143	0.135	0		hypothetical protein	>UniRef90_C9YJM7 Uncharacterized protein n=27 Tax=Clostridiales TaxID=186802 RepID=C9YJM7_PEPDR	Peptoclostridium difficile (strain R20291) (Clostridium difficile)
NCKUH21_00847	510	0.16	0		hypothetical protein	>UniRef90_C9YJM8 Uncharacterized protein n=67 Tax=Clostridiales TaxID=186802 RepID=C9YJM8_PEPDR	Peptoclostridium difficile (strain R20291) (Clostridium difficile)
NCKUH21_00848	454	0.107	0	abgB_4	p-aminobenzoyl-glutamate hydrolase subunit B	>UniRef90_A0A1Q9BKH6 Aminobenzoyl-glutamate utilization protein n=37 Tax=Clostridiales TaxID=186802 RepID=A0A1Q9BKH6_CLODI
NCKUH21_00849	73	0.153	0	nfuA	Fe/S biogenesis protein NfuA	>UniRef90_G6BGT4 NifU-like protein n=18 Tax=Clostridiales TaxID=186802 RepID=G6BGT4_CLODI	Clostridioides difficile 050-P50-2011
NCKUH21_00850	131	0.146	0		hypothetical protein	>UniRef90_A0A069A9E1 Putative membrane protein n=30 Tax=Clostridiales TaxID=186802 RepID=A0A069A9E1_CLODI	Clostridioides difficile (Peptoclostridium difficile)
NCKUH21_00851	143	0.166	0	sarZ	HTH-type transcriptional regulator SarZ	>UniRef90_A0A160Y6Q6 HTH-type transcriptional regulator SarZ n=36 Tax=Clostridiales TaxID=186802 RepID=A0A160Y6Q6_CLODI	Clostridioides difficile (Peptoclostridium difficile)
NCKUH21_00852	327	0.163	0	oppB	oligopeptide transport system permease protein OppB	>UniRef90_C9YJN3 Oligopeptide ABC transporter, permease protein n=44 Tax=Clostridiales TaxID=186802 RepID=C9YJN3_PEPDR	Peptoclostridium difficile (strain R20291) (Clostridium difficile)
NCKUH21_00853	302	0.133	0	dppC_1	dipeptide transport system permease protein DppC	>UniRef90_C9YJN4 Oligopeptide ABC transporter, permease protein n=39 Tax=Clostridiales TaxID=186802 RepID=C9YJN4_PEPDR	Peptoclostridium difficile (strain R20291) (Clostridium difficile)
NCKUH21_00854	521	0.114	0	appA_1	oligopeptide-binding protein AppA	>UniRef90_A0A160XI85 Oligopeptide-binding protein AppA n=43 Tax=Clostridiales TaxID=186802 RepID=A0A160XI85_CLODI	Clostridioides difficile (Peptoclostridium difficile)
NCKUH21_00855	336	0.138	0	oppD_1	oligopeptide transport ATP-binding protein OppD	>UniRef90_A0A160XIA5 Oligopeptide transport ATP-binding protein OppD n=56 Tax=Clostridiales TaxID=186802 RepID=A0A160XIA5_CLODI	Clostridioides difficile (Peptoclostridium difficile)
NCKUH21_00856	313	0.124	0	oppF_1	oligopeptide transport ATP-binding protein OppF	>UniRef90_U3Y1J4 Oligopeptide ABC transporter (ATP-binding protein) n=40 Tax=Clostridiales TaxID=186802 RepID=U3Y1J4_CLODI	Clostridioides difficile E15
NCKUH21_00857	551	0.118	0	dgaR_4	transcriptional regulatory protein DagR	>UniRef90_A0A1F2D6Z9 RNA polymerase subunit sigma-54 n=4 Tax=Clostridiales TaxID=186802 RepID=A0A1F2D6Z9_9CLOT
NCKUH21_00858	337	0.164	0	dgaR_5	transcriptional regulatory protein DagR	>UniRef90_C9YJN8 Sigma-54 factor, interaction domain-containing protein,transcriptional regulatory protein levr n=95 Tax=Clostridiales TaxID=186802 RepID=C9YJN8_PEPDR	Peptoclostridium difficile (strain R20291) (Clostridium difficile)
NCKUH21_00859	208	0.146	0		hypothetical protein	>UniRef90_A0A031WC82 Uncharacterized protein n=31 Tax=Clostridiales TaxID=186802 RepID=A0A031WC82_CLODI	Clostridioides difficile (Peptoclostridium difficile)
NCKUH21_00860	107	0.154	0	celA_1	PTS system cellobiose-specific EIIB component	>UniRef90_A0A0N1HP15 Lichenan-specific phosphotransferase enzyme IIB component n=33 Tax=Clostridiales TaxID=186802 RepID=A0A0N1HP15_CLODI	Clostridioides difficile (Peptoclostridium difficile)
NCKUH21_00861	428	0.104	0	licC_2	lichenan permease IIC component	>UniRef90_A0A0N1HS39 Permease IIC component n=75 Tax=Clostridiales TaxID=186802 RepID=A0A0N1HS39_CLODI	Clostridioides difficile (Peptoclostridium difficile)
NCKUH21_00862	108	0.137	0	licA_2	lichenan-specific phosphotransferase enzyme IIA component	>UniRef90_A0A160W8S5 Lichenan-specific phosphotransferase enzyme IIA component n=25 Tax=Clostridiales TaxID=186802 RepID=A0A160W8S5_CLODI	Clostridioides difficile (Peptoclostridium difficile)
NCKUH21_00863	441	0.118	0	malH_1	maltose-6'-phosphate glucosidase MalH	>UniRef90_A0A031WAD5 6-phospho-alpha-glucosidase n=49 Tax=Clostridiales TaxID=186802 RepID=A0A031WAD5_CLODI	Clostridioides difficile (Peptoclostridium difficile)
NCKUH21_00864	283	0.125	0		protein-ADP-ribose hydrolase	>UniRef90_A0A171A0I5 O-acetyl-ADP-ribose deacetylase n=46 Tax=Clostridiales TaxID=186802 RepID=A0A171A0I5_CLODI	Clostridioides difficile (Peptoclostridium difficile)
NCKUH21_00865	325	0.133	0		monoacylglycerol lipase	>UniRef90_A0A160WZF1 Alpha/beta hydrolase n=58 Tax=Clostridiales TaxID=186802 RepID=A0A160WZF1_CLODI	Clostridioides difficile (Peptoclostridium difficile)
NCKUH21_00866	148	0.236	0		hypothetical protein	>UniRef90_A0A031WAK0 Uncharacterized protein n=38 Tax=Clostridiales TaxID=186802 RepID=A0A031WAK0_CLODI	Clostridioides difficile (Peptoclostridium difficile)
NCKUH21_00867	308	0.154	0		putative DNA-binding proteinA	>UniRef90_A0A069A4M2 Putative molybdate binding regulator n=41 Tax=Clostridiales TaxID=186802 RepID=A0A069A4M2_CLODI	Clostridioides difficile (Peptoclostridium difficile)
NCKUH21_00868	269	0.129	0	modA	molybdate-binding periplasmic protein	>UniRef90_A0A069A278 ABC-type transport system, molybdenum-specific extracellular solute-binding protein n=48 Tax=Clostridiales TaxID=186802 RepID=A0A069A278_CLODI	Clostridioides difficile (Peptoclostridium difficile)
NCKUH21_00869	248	0.158	0	modB	molybdenum transport system permease protein ModB	>UniRef90_A0A069A7D7 ABC-type transport system, molybdenum-specific permease n=40 Tax=Clostridiales TaxID=186802 RepID=A0A069A7D7_CLODI	Clostridioides difficile (Peptoclostridium difficile)
NCKUH21_00870	357	0.195	0	fbpC2	Fe(3+) ions import ATP-binding protein FbpC 2	>UniRef90_A0A031WB32 ABC transporter n=40 Tax=Clostridiales TaxID=186802 RepID=A0A031WB32_CLODI	Clostridioides difficile (Peptoclostridium difficile)
NCKUH21_00871	184	0.127	0	maa_1	maltose O-acetyltransferase	>UniRef90_A0A031WAK5 Maltose O-acetyltransferase n=42 Tax=Clostridiales TaxID=186802 RepID=A0A031WAK5_CLODI	Clostridioides difficile (Peptoclostridium difficile)
NCKUH21_00872	339	0.124	0		hypothetical protein	>UniRef90_C9YJQ2 ABC transporter, substrate-binding lipoprotein n=37 Tax=Clostridiales TaxID=186802 RepID=C9YJQ2_PEPDR	Peptoclostridium difficile (strain R20291) (Clostridium difficile)
NCKUH21_00873	250	0.126	0	osmV_1	osmoprotectant import ATP-binding protein OsmV	>UniRef90_A0A160XWK4 ABC transporter ATP-binding protein n=92 Tax=Clostridiales TaxID=186802 RepID=A0A160XWK4_CLODI	Clostridioides difficile (Peptoclostridium difficile)
NCKUH21_00874	294	0.179	0		hypothetical protein	>UniRef90_Q18A67 ABC-type transport system, sugar-family permease n=145 Tax=Clostridiales TaxID=186802 RepID=Q18A67_PEPD6	Peptoclostridium difficile (strain 630) (Clostridium difficile)
NCKUH21_00875	344	0.121	0		hypothetical protein	>UniRef90_C9YJQ5 ABC transporter, substrate-binding lipoprotein n=42 Tax=Clostridiales TaxID=186802 RepID=C9YJQ5_PEPDR	Peptoclostridium difficile (strain R20291) (Clostridium difficile)
NCKUH21_00876	250	0.134	0	osmV_2	osmoprotectant import ATP-binding protein OsmV	>UniRef90_A0A171BKF3 ABC transporter sugar-family ATP-binding protein [Clostridium difficile 630] n=114 Tax=Clostridiales TaxID=186802 RepID=A0A171BKF3_CLODI	Clostridioides difficile (Peptoclostridium difficile)
NCKUH21_00877	294	0.179	0		hypothetical protein	>UniRef90_Q18A67 ABC-type transport system, sugar-family permease n=145 Tax=Clostridiales TaxID=186802 RepID=Q18A67_PEPD6	Peptoclostridium difficile (strain 630) (Clostridium difficile)
NCKUH21_00878	525	0.118	0	nnr	bifunctional NAD(P)H-hydrate repair enzyme Nnr	>UniRef90_A0A160XYL2 ADP-dependent (S)-NAD(P)H-hydrate dehydratase n=63 Tax=Clostridiales TaxID=186802 RepID=A0A160XYL2_CLODI	Clostridioides difficile (Peptoclostridium difficile)
NCKUH21_00879	147	0.143	0		hypothetical protein	>UniRef90_A0A031WG05 Peptidase n=35 Tax=Clostridiales TaxID=186802 RepID=A0A031WG05_CLODI	Clostridioides difficile (Peptoclostridium difficile)
NCKUH21_00880	346	0.091	0	hflK	modulator of FtsH protease HflK	>UniRef90_A0A161KIQ0 Modulator of FtsH protease HflK n=37 Tax=Clostridiales TaxID=186802 RepID=A0A161KIQ0_CLODI	Clostridioides difficile (Peptoclostridium difficile)
NCKUH21_00881	385	0.119	0	glgC	glucose-1-phosphate adenylyltransferase	>UniRef90_Q18A75 Glucose-1-phosphate adenylyltransferase n=31 Tax=Clostridiales TaxID=186802 RepID=GLGC_PEPD6	Peptoclostridium difficile (strain 630) (Clostridium difficile)
NCKUH21_00882	375	0.123	0	glgD	glycogen biosynthesis protein GlgD	>UniRef90_A0A031WGM6 Glucose-1-phosphate adenylyltransferase n=46 Tax=Clostridiales TaxID=186802 RepID=A0A031WGM6_CLODI	Clostridioides difficile (Peptoclostridium difficile)
NCKUH21_00883	479	0.124	0	glgA	glycogen synthase	>UniRef90_Q18A79 Glycogen synthase n=40 Tax=Clostridiales TaxID=186802 RepID=GLGA_PEPD6	Peptoclostridium difficile (strain 630) (Clostridium difficile)
NCKUH21_00884	805	0.156	0	glgP	glycogen phosphorylase	>UniRef90_C9YJR5 Alpha-1,4 glucan phosphorylase n=79 Tax=Clostridiales TaxID=186802 RepID=C9YJR5_PEPDR	Peptoclostridium difficile (strain R20291) (Clostridium difficile)
NCKUH21_00885	620	0.123	0	apu	amylopullulanase	>UniRef90_A0A069A612 Putative alpha-amylase n=69 Tax=Clostridiales TaxID=186802 RepID=A0A069A612_CLODI	Clostridioides difficile (Peptoclostridium difficile)
NCKUH21_00886	216	0.207	0	rspR	HTH-type transcriptional repressor RspR	>UniRef90_A0A160XXI2 GntR family transcriptional regulator n=41 Tax=Clostridiales TaxID=186802 RepID=A0A160XXI2_CLODI	Clostridioides difficile (Peptoclostridium difficile)
NCKUH21_00887	490	0.119	0	speA_1	arginine decarboxylase	>UniRef90_A0A069B099 Arginine decarboxylase n=55 Tax=Clostridiales TaxID=186802 RepID=A0A069B099_CLODI	Clostridioides difficile (Peptoclostridium difficile)
NCKUH21_00888	136	0.121	0	speH	S-adenosylmethionine decarboxylase proenzyme	>UniRef90_A0A031WHS9 S-adenosylmethionine decarboxylase proenzyme n=24 Tax=Clostridiales TaxID=186802 RepID=A0A031WHS9_CLODI	Clostridioides difficile (Peptoclostridium difficile)
NCKUH21_00889	282	0.131	0	speE	polyamine aminopropyltransferase	>UniRef90_Q18A85 Polyamine aminopropyltransferase n=32 Tax=Clostridiales TaxID=186802 RepID=SPEE_PEPD6	Peptoclostridium difficile (strain 630) (Clostridium difficile)
NCKUH21_00890	291	0.159	0	speB	agmatinase	>UniRef90_A0A160Y008 Agmatinase n=48 Tax=Clostridiales TaxID=186802 RepID=A0A160Y008_CLODI	Clostridioides difficile (Peptoclostridium difficile)
NCKUH21_00891	65	0.188	0	cspD_1	cold shock protein CspD	>UniRef90_A0A031WG62 Cold shock protein n=22 Tax=Clostridiales TaxID=186802 RepID=A0A031WG62_CLODI	Clostridioides difficile (Peptoclostridium difficile)
NCKUH21_00893	495	0.107	0		iron hydrogenase 1	>UniRef90_T3DFS0 [FeFe] hydrogenase, group B1/B3 family protein n=27 Tax=Peptostreptococcaceae TaxID=186804 RepID=T3DFS0_CLODI	Clostridioides difficile CD160
NCKUH21_00894	497	0.107	0		iron hydrogenase 1	>UniRef90_A0A069B0P8 Putative iron-dependent hydrogenase n=46 Tax=Clostridiales TaxID=186802 RepID=A0A069B0P8_CLODI	Clostridioides difficile (Peptoclostridium difficile)
NCKUH21_00895	115	0.175	0		hypothetical protein	>UniRef90_UPI00093BAD47 UPI00093BAD47 related cluster n=4 Tax=Clostridioides difficile TaxID=1496 RepID=UPI00093BAD47
NCKUH21_00896	96	0.129	0		hypothetical protein	>UniRef90_A0A160WAS7 Putative transposase DNA-binding domain protein n=32 Tax=Clostridioides difficile TaxID=1496 RepID=A0A160WAS7_CLODI	Clostridioides difficile (Peptoclostridium difficile)
NCKUH21_00897	175	0.179	0	comEC_1	ComE operon protein 3	>UniRef90_UPI00093F83FC UPI00093F83FC related cluster n=4 Tax=unknown TaxID= RepID=UPI00093F83FC
NCKUH21_00898	62	0.175	0		hypothetical protein	>UniRef90_A0A031WFL2 Uncharacterized protein n=19 Tax=Clostridiales TaxID=186802 RepID=A0A031WFL2_CLODI	Clostridioides difficile (Peptoclostridium difficile)
NCKUH21_00899	115	0.118	0		hypothetical protein	>UniRef90_A0A031WG56 Uncharacterised protein n=27 Tax=Clostridiales TaxID=186802 RepID=A0A031WG56_CLODI	Clostridioides difficile (Peptoclostridium difficile)
NCKUH21_00900	500	0.138	0		hypothetical protein	>UniRef90_Q18A92 UPF0371 protein CD630_08980 n=34 Tax=Clostridiales TaxID=186802 RepID=Y898_PEPD6	Peptoclostridium difficile (strain 630) (Clostridium difficile)
NCKUH21_00901	364	0.15	0	dinB	DNA polymerase IV	>UniRef90_Q18A91 DNA polymerase IV n=54 Tax=Clostridiales TaxID=186802 RepID=DPO4_PEPD6	Peptoclostridium difficile (strain 630) (Clostridium difficile)
NCKUH21_00902	377	0.15	0	opuCA	carnitine transport ATP-binding protein OpuCA	>UniRef90_A0A160W9F5 ABC-type transport system, glycinebetaine/carnitine/choline ATP-binding protein n=32 Tax=Clostridiales TaxID=186802 RepID=A0A160W9F5_CLODI	Clostridioides difficile (Peptoclostridium difficile)
NCKUH21_00903	514	0.114	0	opuCC	carnitine transport binding protein OpuCC	>UniRef90_C9YJT1 Glycine betaine/carnitine/choline ABC transporter, substrate-binding protein n=62 Tax=Clostridiales TaxID=186802 RepID=C9YJT1_PEPDR	Peptoclostridium difficile (strain R20291) (Clostridium difficile)
NCKUH21_00904	287	0.153	0		putative cation efflux system protein	>UniRef90_A0A031WG52 Cation-efflux pump n=41 Tax=Clostridiales TaxID=186802 RepID=A0A031WG52_CLODI	Clostridioides difficile (Peptoclostridium difficile)
NCKUH21_00905	379	0.137	0		hypothetical protein	>UniRef90_T3DEC2 Aldo/keto reductase family protein n=39 Tax=Clostridiales TaxID=186802 RepID=T3DEC2_CLODI	Clostridioides difficile CD160
NCKUH21_00906	406	0.146	0		hypothetical protein	>UniRef90_D5RW43 Uncharacterized protein n=49 Tax=Clostridiales TaxID=186802 RepID=D5RW43_CLODI	Clostridioides difficile NAP07
NCKUH21_00907	294	0.129	0		decaprenyl-phosphate phosphoribosyltransferase	>UniRef90_A0A031W9D3 Decaprenyl-phosphate phosphoribosyltransferase n=34 Tax=Clostridiales TaxID=186802 RepID=A0A031W9D3_CLODI	Clostridioides difficile (Peptoclostridium difficile)
NCKUH21_00908	208	0.18	0		hypothetical protein	>UniRef90_A0A069B0B4 HAD hydrolase, family IB n=45 Tax=Clostridiales TaxID=186802 RepID=A0A069B0B4_CLODI	Clostridioides difficile (Peptoclostridium difficile)
NCKUH21_00909	144	0.161	0		hypothetical protein	>UniRef90_D5RW40 Putative small multi-drug export protein n=31 Tax=Clostridiales TaxID=186802 RepID=D5RW40_CLODI	Clostridioides difficile NAP07
NCKUH21_00910	454	0.141	0	mepA_2	multidrug export protein MepA	>UniRef90_A0A160XT42 Multidrug export protein MepA n=39 Tax=Clostridiales TaxID=186802 RepID=A0A160XT42_CLODI	Clostridioides difficile (Peptoclostridium difficile)
NCKUH21_00911	423	0.13	0	ypfD	30S ribosomal protein S1	>UniRef90_A0A069A180 30S ribosomal protein S1 n=58 Tax=Clostridiales TaxID=186802 RepID=A0A069A180_CLODI	Clostridioides difficile (Peptoclostridium difficile)
NCKUH21_00912	238	0.138	0	ycdX_2	putative phosphatase YcdX	>UniRef90_A0A160YLB4 Putative phosphatase YcdX n=40 Tax=Clostridiales TaxID=186802 RepID=A0A160YLB4_CLODI	Clostridioides difficile (Peptoclostridium difficile)
NCKUH21_00913	147	0.133	0		hypothetical protein	>UniRef90_A0A069A8U3 Uncharacterized protein n=37 Tax=Clostridiales TaxID=186802 RepID=A0A069A8U3_CLODI	Clostridioides difficile (Peptoclostridium difficile)
NCKUH21_00915	579	0.132	0	leuA_2	2-isopropylmalate synthase	>UniRef90_A0A171B7J3 2-isopropylmalate synthase n=49 Tax=Clostridiales TaxID=186802 RepID=A0A171B7J3_CLODI	Clostridioides difficile (Peptoclostridium difficile)
NCKUH21_00916	424	0.128	0	dmdA_2	2,3-dimethylmalate dehydratase large subunit	>UniRef90_Q18AJ2 3-isopropylmalate dehydratase large subunit n=45 Tax=Clostridiales TaxID=186802 RepID=LEUC_PEPD6	Peptoclostridium difficile (strain 630) (Clostridium difficile)
NCKUH21_00917	162	0.125	0	DmdB	2,3-dimethylmalate dehydratase small subunit	>UniRef90_Q18AJ1 3-isopropylmalate dehydratase small subunit n=32 Tax=Clostridiales TaxID=186802 RepID=LEUD_PEPD6	Peptoclostridium difficile (strain 630) (Clostridium difficile)
NCKUH21_00918	355	0.122	0	leuB	3-isopropylmalate dehydrogenase	>UniRef90_A0A069A199 3-isopropylmalate dehydrogenase n=54 Tax=Clostridiales TaxID=186802 RepID=A0A069A199_CLODI	Clostridioides difficile (Peptoclostridium difficile)
NCKUH21_00919	167	0.112	0		hypothetical protein	>UniRef90_D5RW31 Thioesterase family protein n=34 Tax=Clostridiales TaxID=186802 RepID=D5RW31_CLODI	Clostridioides difficile NAP07
NCKUH21_00920	357	0.201	0		soluble hydrogenase 42 kDa subunit	>UniRef90_A0A0N1I803 Soluble hydrogenase 42 kDa subunit n=52 Tax=Clostridiales TaxID=186802 RepID=A0A0N1I803_CLODI	Clostridioides difficile (Peptoclostridium difficile)
NCKUH21_00921	312	0.154	0		hydroxypyruvate reductase	>UniRef90_A0A031W9J9 3-phosphoglycerate dehydrogenase n=30 Tax=Clostridiales TaxID=186802 RepID=A0A031W9J9_CLODI	Clostridioides difficile (Peptoclostridium difficile)
NCKUH21_00922	415	0.14	0		hypothetical protein	>UniRef90_C9YJU9 Uncharacterized protein n=46 Tax=Clostridiales TaxID=186802 RepID=C9YJU9_PEPDR	Peptoclostridium difficile (strain R20291) (Clostridium difficile)
NCKUH21_00923	1181	0.141	0	yegE_1	putative diguanylate cyclase YegE	>UniRef90_A0A1R6QND8 Cyclic di-GMP phosphodiesterase Gmr n=74 Tax=Clostridiales TaxID=186802 RepID=A0A1R6QND8_CLODI
NCKUH21_00924	643	0.139	0	rimO_1	ribosomal protein S12 methylthiotransferase RimO	>UniRef90_C9YJV1 UPF0313 protein CDR20291_0851 n=69 Tax=Clostridiales TaxID=186802 RepID=C9YJV1_PEPDR	Peptoclostridium difficile (strain R20291) (Clostridium difficile)
NCKUH21_00925	330	0.137	0		hypothetical protein	>UniRef90_C9YJV2 ABC transporter, substrate-binding lipoprotein n=36 Tax=Clostridiales TaxID=186802 RepID=C9YJV2_PEPDR	Peptoclostridium difficile (strain R20291) (Clostridium difficile)
NCKUH21_00926	260	0.161	0	ssuC_1	putative aliphatic sulfonates transport permease protein SsuC	>UniRef90_A0A0N0NXV3 Putative aliphatic sulfonates transport permease protein SsuC n=33 Tax=Clostridiales TaxID=186802 RepID=A0A0N0NXV3_CLODI	Clostridioides difficile (Peptoclostridium difficile)
NCKUH21_00927	231	0.163	0	cmpD	bicarbonate transport ATP-binding protein CmpD	>UniRef90_A0A160XT28 Bicarbonate transport ATP-binding protein CmpD n=52 Tax=Clostridiales TaxID=186802 RepID=A0A160XT28_CLODI	Clostridioides difficile (Peptoclostridium difficile)
NCKUH21_00928	156	0.125	0	ybaK_1	cys-tRNA(Pro)/Cys-tRNA(Cys) deacylase YbaK	>UniRef90_A0A031WF92 Cys-tRNA(Pro)/Cys-tRNA(Cys) deacylase n=35 Tax=Clostridiales TaxID=186802 RepID=A0A031WF92_CLODI	Clostridioides difficile (Peptoclostridium difficile)
NCKUH21_00929	278	0.147	0	ttdA	L(+)-tartrate dehydratase subunit alpha	>UniRef90_A0A1R5B5P6 Fumarate hydratase n=41 Tax=Clostridiales TaxID=186802 RepID=A0A1R5B5P6_CLODI
NCKUH21_00930	181	0.09	0	fumB	fumarate hydratase class I, anaerobic	>UniRef90_A0A031WG84 Fumarate hydratase n=35 Tax=Clostridiales TaxID=186802 RepID=A0A031WG84_CLODI	Clostridioides difficile (Peptoclostridium difficile)
NCKUH21_00931	392	0.131	0		NAD-dependent malic enzyme	>UniRef90_A0A069A2I5 NADP-dependent malic enzyme (Conversion of malate into pyruvate) n=63 Tax=Clostridiales TaxID=186802 RepID=A0A069A2I5_CLODI	Clostridioides difficile (Peptoclostridium difficile)
NCKUH21_00932	86	0.13	0		hypothetical protein	>UniRef90_C9YJV9 Uncharacterized protein n=28 Tax=Clostridiales TaxID=186802 RepID=C9YJV9_PEPDR	Peptoclostridium difficile (strain R20291) (Clostridium difficile)
NCKUH21_00933	226	0.174	0	walR_5	transcriptional regulatory protein WalR	>UniRef90_A0A171D5Q6 DNA-binding response regulator n=18 Tax=Clostridiales TaxID=186802 RepID=A0A171D5Q6_CLODI	Clostridioides difficile (Peptoclostridium difficile)
NCKUH21_00934	412	0.142	0	srrB_1	sensor protein SrrB	>UniRef90_A0A160YLY8 Sensor protein SrrB n=21 Tax=Clostridiales TaxID=186802 RepID=A0A160YLY8_CLODI	Clostridioides difficile (Peptoclostridium difficile)
NCKUH21_00935	226	0.179	0	lolD_2	lipoprotein-releasing system ATP-binding protein LolD	>UniRef90_A0A1R7DMZ4 ABC transporter ATPase n=19 Tax=Clostridioides difficile TaxID=1496 RepID=A0A1R7DMZ4_CLODI
NCKUH21_00936	775	0.149	0	ytrF_4	ABC transporter permease YtrF	>UniRef90_A0A160W9I7 ABC transporter permease n=24 Tax=Clostridiales TaxID=186802 RepID=A0A160W9I7_CLODI	Clostridioides difficile (Peptoclostridium difficile)
NCKUH21_00937	279	0.109	0	cvfB	conserved virulence factor B	>UniRef90_A0A1R2ER36 Conserved virulence factor B n=30 Tax=Clostridiales TaxID=186802 RepID=A0A1R2ER36_CLODI
NCKUH21_00938	243	0.152	0	dasR	HTH-type transcriptional repressor DasR	>UniRef90_A0A1Q9BIU2 GntR family transcriptional regulator n=30 Tax=Clostridiales TaxID=186802 RepID=A0A1Q9BIU2_CLODI
NCKUH21_00939	376	0.114	0	nagA_1	N-acetylglucosamine-6-phosphate deacetylase	>UniRef90_C9YJW6 N-acetylglucosamine-6-phosphate deacetylase n=51 Tax=Clostridiales TaxID=186802 RepID=C9YJW6_PEPDR	Peptoclostridium difficile (strain R20291) (Clostridium difficile)
NCKUH21_00940	248	0.1	0	nagB	glucosamine-6-phosphate deaminase 1	>UniRef90_Q18AL0 Glucosamine-6-phosphate deaminase n=36 Tax=Clostridiales TaxID=186802 RepID=NAGB_PEPD6	Peptoclostridium difficile (strain 630) (Clostridium difficile)
NCKUH21_00941	138	0.196	0		hypothetical protein	>UniRef90_D5RW07 Uncharacterized protein n=25 Tax=Clostridiales TaxID=186802 RepID=D5RW07_CLODI	Clostridioides difficile NAP07
NCKUH21_00942	233	0.17	0	srrA_2	transcriptional regulatory protein SrrA	>UniRef90_A0A160YK91 Alkaline phosphatase synthesis transcriptional regulatory protein PhoP n=37 Tax=Clostridiales TaxID=186802 RepID=A0A160YK91_CLODI	Clostridioides difficile (Peptoclostridium difficile)
NCKUH21_00943	494	0.164	0	cssS	sensor histidine kinase CssS	>UniRef90_A0A170YKX8 Sensor histidine kinase CssS n=67 Tax=Clostridiales TaxID=186802 RepID=A0A170YKX8_CLODI	Clostridioides difficile (Peptoclostridium difficile)
NCKUH21_00944	536	0.12	0	gmr_3	cyclic di-GMP phosphodiesterase Gmr	>UniRef90_A0A160X612 Cyclic di-GMP phosphodiesterase Gmr n=59 Tax=Clostridiales TaxID=186802 RepID=A0A160X612_CLODI	Clostridioides difficile (Peptoclostridium difficile)
NCKUH21_00945	275	0.169	0	tipA	HTH-type transcriptional activator TipA	>UniRef90_A0A170YKR9 HTH-type transcriptional activator TipA n=37 Tax=Clostridiales TaxID=186802 RepID=A0A170YKR9_CLODI	Clostridioides difficile (Peptoclostridium difficile)
NCKUH21_00946	574	0.109	0		putative ABC transporter ATP-binding protein	>UniRef90_A0A069A7U7 ABC transporter, ATP-binding protein n=64 Tax=Clostridiales TaxID=186802 RepID=A0A069A7U7_CLODI	Clostridioides difficile (Peptoclostridium difficile)
NCKUH21_00947	619	0.129	0		putative ABC transporter ATP-binding protein	>UniRef90_A0A069A8N6 ABC-type transport system, multidrug-family ATP-binding protein/permease n=70 Tax=Clostridiales TaxID=186802 RepID=A0A069A8N6_CLODI	Clostridioides difficile (Peptoclostridium difficile)
NCKUH21_00948	228	0.17	0		hypothetical protein	>UniRef90_C9YJX5 Uncharacterized protein n=51 Tax=Clostridiales TaxID=186802 RepID=C9YJX5_PEPDR	Peptoclostridium difficile (strain R20291) (Clostridium difficile)
NCKUH21_00949	223	0.123	0		hypothetical protein	>UniRef90_D5RVZ8 Uncharacterized protein n=45 Tax=Clostridiales TaxID=186802 RepID=D5RVZ8_CLODI	Clostridioides difficile NAP07
NCKUH21_00950	634	0.161	0	cotH	inner spore coat protein H	>UniRef90_A0A160X2S6 Inner spore coat protein H n=76 Tax=Clostridiales TaxID=186802 RepID=A0A160X2S6_CLODI	Clostridioides difficile (Peptoclostridium difficile)
NCKUH21_00951	228	0.12	0		hypothetical protein	>UniRef90_T3DHD4 Uncharacterized protein n=37 Tax=Clostridiales TaxID=186802 RepID=T3DHD4_CLODI	Clostridioides difficile CD160
NCKUH21_00952	178	0.155	0	puuR_1	HTH-type transcriptional regulator PuuR	>UniRef90_A0A0N1HNI9 HTH-type transcriptional regulator PuuR n=11 Tax=Clostridiales TaxID=186802 RepID=A0A0N1HNI9_CLODI	Clostridioides difficile (Peptoclostridium difficile)
NCKUH21_00953	346	0.143	0	potA_1	spermidine/putrescine import ATP-binding protein PotA	>UniRef90_Q18AM3 Spermidine/putrescine import ATP-binding protein PotA n=29 Tax=Clostridiales TaxID=186802 RepID=POTA_PEPD6	Peptoclostridium difficile (strain 630) (Clostridium difficile)
NCKUH21_00954	277	0.121	0	potB	spermidine/putrescine transport system permease protein PotB	>UniRef90_A0A031WHB7 ABC transporter permease n=29 Tax=Clostridiales TaxID=186802 RepID=A0A031WHB7_CLODI	Clostridioides difficile (Peptoclostridium difficile)
NCKUH21_00955	241	0.124	0	ydcV	inner membrane ABC transporter permease protein YdcV	>UniRef90_A0A160YKW2 ABC transporter spermidine/putrescine permease [Clostridium difficile 630] n=32 Tax=Clostridiales TaxID=186802 RepID=A0A160YKW2_CLODI	Clostridioides difficile (Peptoclostridium difficile)
NCKUH21_00956	349	0.144	0	potD	spermidine/putrescine-binding periplasmic protein	>UniRef90_C9YJY3 Spermidine/putrescine ABC transporter, substrate-binding lipoprotein n=31 Tax=Clostridiales TaxID=186802 RepID=C9YJY3_PEPDR	Peptoclostridium difficile (strain R20291) (Clostridium difficile)
NCKUH21_00957	281	0.152	0	ydaM	putative diguanylate cyclase YdaM	>UniRef90_A0A160X0Z9 Putative diguanylate cyclase YdaM n=39 Tax=Clostridiales TaxID=186802 RepID=A0A160X0Z9_CLODI	Clostridioides difficile (Peptoclostridium difficile)
NCKUH21_00958	553	0.138	0		hypothetical protein	>UniRef90_A0A069A1Z1 Putative cell wall anchored protein n=106 Tax=Clostridiales TaxID=186802 RepID=A0A069A1Z1_CLODI	Clostridioides difficile (Peptoclostridium difficile)
NCKUH21_00959	417	0.14	0	icaA	poly-beta-1,6-N-acetyl-D-glucosamine synthase	>UniRef90_A0A069B0V4 Glycosyl transferase family 2 n=54 Tax=Clostridiales TaxID=186802 RepID=A0A069B0V4_CLODI	Clostridioides difficile (Peptoclostridium difficile)
NCKUH21_00960	692	0.143	0	bcsB	cyclic di-GMP-binding protein	>UniRef90_A0A160WR29 Cell wall anchored protein [Clostridium difficile 630] n=89 Tax=Clostridiales TaxID=186802 RepID=A0A160WR29_CLODI	Clostridioides difficile (Peptoclostridium difficile)
NCKUH21_00961	356	0.148	0		hypothetical protein	>UniRef90_A0A0N0P0S0 Hydrolase n=90 Tax=Clostridiales TaxID=186802 RepID=A0A0N0P0S0_CLODI	Clostridioides difficile (Peptoclostridium difficile)
NCKUH21_00962	373	0.162	0	mnaA	UDP-N-acetylglucosamine 2-epimerase	>UniRef90_A0A031WFP9 UDP-N-acetylglucosamine 2-epimerase n=44 Tax=Clostridiales TaxID=186802 RepID=A0A031WFP9_CLODI	Clostridioides difficile (Peptoclostridium difficile)
NCKUH21_00963	323	0.177	0	lytG_1	exo-glucosaminidase LytG	>UniRef90_A0A160WQ21 Exo-glucosaminidase LytG n=40 Tax=Clostridiales TaxID=186802 RepID=A0A160WQ21_CLODI	Clostridioides difficile (Peptoclostridium difficile)
NCKUH21_00964	253	0.126	0	amiC	N-acetylmuramoyl-L-alanine amidase AmiC	>UniRef90_A0A1R7HU82 N-acetylmuramoyl-L-alanine amidase n=5 Tax=Clostridioides difficile TaxID=1496 RepID=A0A1R7HU82_CLODI
NCKUH21_00965	636	0.125	0		hypothetical protein	>UniRef90_C9YJZ2 Uncharacterized protein n=77 Tax=Clostridiales TaxID=186802 RepID=C9YJZ2_PEPDR	Peptoclostridium difficile (strain R20291) (Clostridium difficile)
NCKUH21_00966	738	0.142	0	pcrA_2	ATP-dependent DNA helicase PcrA	>UniRef90_A0A160YL19 DNA helicase n=71 Tax=Clostridiales TaxID=186802 RepID=A0A160YL19_CLODI	Clostridioides difficile (Peptoclostridium difficile)
NCKUH21_00967	275	0.159	0		hypothetical protein	>UniRef90_A0A031WJ65 Uncharacterized protein n=30 Tax=Clostridiales TaxID=186802 RepID=A0A031WJ65_CLODI	Clostridioides difficile (Peptoclostridium difficile)
NCKUH21_00968	1154	0.145	0	addB	ATP-dependent helicase/deoxyribonuclease subunit B	>UniRef90_Q18AP0 ATP-dependent helicase/deoxyribonuclease subunit B n=88 Tax=Clostridiales TaxID=186802 RepID=ADDB_PEPD6	Peptoclostridium difficile (strain 630) (Clostridium difficile)
NCKUH21_00969	1274	0.135	0	addA	ATP-dependent helicase/nuclease subunit A	>UniRef90_Q18AN9 ATP-dependent helicase/nuclease subunit A n=84 Tax=Clostridiales TaxID=186802 RepID=ADDA_PEPD6	Peptoclostridium difficile (strain 630) (Clostridium difficile)
NCKUH21_00970	402	0.131	0	sbcD	nuclease SbcCD subunit D	>UniRef90_C9YJZ7 Nuclease SbcCD subunit D n=38 Tax=Clostridiales TaxID=186802 RepID=C9YJZ7_PEPDR	Peptoclostridium difficile (strain R20291) (Clostridium difficile)
NCKUH21_00971	1174	0.155	0	sbcC	nuclease SbcCD subunit C	>UniRef90_C9YJZ8 Exonuclease subunit C n=77 Tax=Clostridiales TaxID=186802 RepID=C9YJZ8_PEPDR	Peptoclostridium difficile (strain R20291) (Clostridium difficile)
NCKUH21_00972	416	0.132	0	corC_1	magnesium and cobalt efflux protein CorC	>UniRef90_A0A161KKZ5 Magnesium and cobalt efflux protein CorC n=32 Tax=Clostridiales TaxID=186802 RepID=A0A161KKZ5_CLODI	Clostridioides difficile (Peptoclostridium difficile)
NCKUH21_00973	349	0.148	0		hypothetical protein	>UniRef90_T3DF23 Sporulation integral membrane protein YtvI n=42 Tax=Peptostreptococcaceae TaxID=186804 RepID=T3DF23_CLODI	Clostridioides difficile CD160
NCKUH21_00974	407	0.104	0	pepT_2	peptidase T	>UniRef90_A0A160XIW6 Peptidase T n=47 Tax=Clostridiales TaxID=186802 RepID=A0A160XIW6_CLODI	Clostridioides difficile (Peptoclostridium difficile)
NCKUH21_00975	349	0.14	0	lytC_3	N-acetylmuramoyl-L-alanine amidase LytC	>UniRef90_A0A1R7PNK0 Cell surface protein n=55 Tax=Clostridiales TaxID=186802 RepID=A0A1R7PNK0_CLODI
NCKUH21_00976	188	0.158	0	yfcE	phosphodiesterase YfcE	>UniRef90_A0A069A4J2 Phosphoesterase n=38 Tax=Clostridiales TaxID=186802 RepID=A0A069A4J2_CLODI	Clostridioides difficile (Peptoclostridium difficile)
NCKUH21_00977	265	0.159	0	nadK	NAD kinase	>UniRef90_A0A031WJ54 NAD kinase n=26 Tax=Clostridiales TaxID=186802 RepID=A0A031WJ54_CLODI	Clostridioides difficile (Peptoclostridium difficile)
NCKUH21_00978	289	0.169	0	opuBA	choline transport ATP-binding protein OpuBA	>UniRef90_A0A160WWU0 ABC transporter multidrug-family ATP-binding protein [Clostridium difficile 630] n=43 Tax=Clostridiales TaxID=186802 RepID=A0A160WWU0_CLODI	Clostridioides difficile (Peptoclostridium difficile)
NCKUH21_00979	227	0.132	0		hypothetical protein	>UniRef90_T3DH68 ABC-2 transporter family protein n=48 Tax=Clostridiales TaxID=186802 RepID=T3DH68_CLODI	Clostridioides difficile CD160
NCKUH21_00980	179	0.116	0		hypothetical protein	>UniRef90_A0A031WL84 Uncharacterized protein n=22 Tax=Clostridiales TaxID=186802 RepID=A0A031WL84_CLODI	Clostridioides difficile (Peptoclostridium difficile)
NCKUH21_00981	154	0.181	0	ybaK_2	cys-tRNA(Pro)/Cys-tRNA(Cys) deacylase YbaK	>UniRef90_A0A160YF78 Cys-tRNA(Pro)/Cys-tRNA(Cys) deacylase YbaK n=33 Tax=Clostridiales TaxID=186802 RepID=A0A160YF78_CLODI	Clostridioides difficile (Peptoclostridium difficile)
NCKUH21_00982	377	0.1	0	bcd	acyl-CoA dehydrogenase, short-chain specific	>UniRef90_A0A031WJ47 Acyl-CoA dehydrogenase n=24 Tax=Clostridiales TaxID=186802 RepID=A0A031WJ47_CLODI	Clostridioides difficile (Peptoclostridium difficile)
NCKUH21_00983	259	0.068	0	carD_3	caffeyl-CoA reductase-Etf complex subunit CarD	>UniRef90_A0A1R4SCC6 Electron transfer flavoprotein small subunit n=29 Tax=Clostridiales TaxID=186802 RepID=A0A1R4SCC6_CLODI
NCKUH21_00984	335	0.079	0	carE_4	caffeyl-CoA reductase-Etf complex subunit CarE	>UniRef90_A0A031WK27 Electron transfer flavoprotein subunit alpha n=29 Tax=Clostridiales TaxID=186802 RepID=A0A031WK27_CLODI	Clostridioides difficile (Peptoclostridium difficile)
NCKUH21_00985	264	0.104	0	crt_2	short-chain-enoyl-CoA hydratase	>UniRef90_A0A069ADE8 3-hydroxybutyryl-CoA dehydratase (Crotonase) n=37 Tax=Clostridiales TaxID=186802 RepID=A0A069ADE8_CLODI	Clostridioides difficile (Peptoclostridium difficile)
NCKUH21_00986	280	0.071	0	hbd	3-hydroxybutyryl-CoA dehydrogenase	>UniRef90_P45364 3-hydroxybutyryl-CoA dehydrogenase n=30 Tax=Clostridiales TaxID=186802 RepID=HBD_CLODI	Clostridioides difficile (Peptoclostridium difficile)
NCKUH21_00987	390	0.064	0	thlA_1	acetyl-CoA acetyltransferase	>UniRef90_Q18AR0 Acetyl-CoA acetyltransferase n=33 Tax=Clostridiales TaxID=186802 RepID=THLA_PEPD6	Peptoclostridium difficile (strain 630) (Clostridium difficile)
NCKUH21_00988	299	0.144	0	rluD_1	ribosomal large subunit pseudouridine synthase D	>UniRef90_A0A069ADF2 Pseudouridine synthase n=42 Tax=Clostridiales TaxID=186802 RepID=A0A069ADF2_CLODI	Clostridioides difficile (Peptoclostridium difficile)
NCKUH21_00989	333	0.165	0		hypothetical protein	>UniRef90_T3DHZ6 37-kD nucleoid-associated bacterial family protein n=43 Tax=Clostridiales TaxID=186802 RepID=T3DHZ6_CLODI	Clostridioides difficile CD160
NCKUH21_00990	74	0.183	0	acpP_1	acyl carrier protein	>UniRef90_A0A031WL74 Acyl carrier protein n=19 Tax=Clostridiales TaxID=186802 RepID=A0A031WL74_CLODI	Clostridioides difficile (Peptoclostridium difficile)
NCKUH21_00991	140	0.184	0		hypothetical protein	>UniRef90_T3DE59 Uncharacterized protein n=24 Tax=Clostridiales TaxID=186802 RepID=T3DE59_CLODI	Clostridioides difficile CD160
NCKUH21_00992	67	0.222	0		hypothetical protein	>UniRef90_G6BN78 Uncharacterized protein n=20 Tax=Clostridiales TaxID=186802 RepID=G6BN78_CLODI	Clostridioides difficile 050-P50-2011
NCKUH21_00993	58	0.189	0		hypothetical protein	>UniRef90_A0A031WJL0 Uncharacterized protein n=14 Tax=Clostridiales TaxID=186802 RepID=A0A031WJL0_CLODI	Clostridioides difficile (Peptoclostridium difficile)
NCKUH21_00994	65	0.217	0		hypothetical protein	>UniRef90_A0A031WK17 Uncharacterized protein n=24 Tax=Clostridiales TaxID=186802 RepID=A0A031WK17_CLODI	Clostridioides difficile (Peptoclostridium difficile)
NCKUH21_00995	337	0.141	0	ccpA_3	catabolite control protein A	>UniRef90_A0A160XH64 Catabolite control protein A n=43 Tax=Clostridiales TaxID=186802 RepID=A0A160XH64_CLODI	Clostridioides difficile (Peptoclostridium difficile)
NCKUH21_00996	131	0.134	0		hypothetical protein	>UniRef90_C9YK23 Uncharacterized protein n=38 Tax=Clostridiales TaxID=186802 RepID=C9YK23_PEPDR	Peptoclostridium difficile (strain R20291) (Clostridium difficile)
NCKUH21_00997	300	0.152	0		hypothetical protein	>UniRef90_A0A160XIN5 Uncharacterized protein n=3 Tax=Clostridioides difficile TaxID=1496 RepID=A0A160XIN5_CLODI	Clostridioides difficile (Peptoclostridium difficile)
NCKUH21_00999	404	0.136	0		hypothetical protein	>UniRef90_A0A170ZTH7 Exosporium cysteine rich protein n=49 Tax=Clostridiales TaxID=186802 RepID=A0A170ZTH7_CLODI	Clostridioides difficile (Peptoclostridium difficile)
NCKUH21_01000	439	0.117	0	spoVB	stage V sporulation protein B	>UniRef90_A0A160YE15 Stage V sporulation protein B n=43 Tax=Clostridiales TaxID=186802 RepID=A0A160YE15_CLODI	Clostridioides difficile (Peptoclostridium difficile)
NCKUH21_01001	263	0.191	0	hisK_2	histidinol-phosphatase	>UniRef90_A0A160YJT2 Histidinol phosphatase/hydrolase, PHP family [Clostridium difficile 630] n=46 Tax=Clostridiales TaxID=186802 RepID=A0A160YJT2_CLODI	Clostridioides difficile (Peptoclostridium difficile)
NCKUH21_01002	480	0.133	0	lysN_1	2-aminoadipate transaminase	>UniRef90_A0A160YDQ3 2-aminoadipate transaminase n=63 Tax=Clostridiales TaxID=186802 RepID=A0A160YDQ3_CLODI	Clostridioides difficile (Peptoclostridium difficile)
NCKUH21_01003	68	0.224	0		hypothetical protein	>UniRef90_Q18AS6 UPF0291 protein CD630_10710 n=21 Tax=Clostridiales TaxID=186802 RepID=Y1071_PEPD6	Peptoclostridium difficile (strain 630) (Clostridium difficile)
NCKUH21_01004	463	0.14	0	apeA	putative M18 family aminopeptidase 1	>UniRef90_A0A069AB15 M18 family aminopeptidase n=62 Tax=Clostridiales TaxID=186802 RepID=A0A069AB15_CLODI	Clostridioides difficile (Peptoclostridium difficile)
NCKUH21_01005	249	0.114	0	yurK	putative HTH-type transcriptional regulator YurK	>UniRef90_A0A160WCK6 Putative HTH-type transcriptional regulator YurK n=31 Tax=Clostridiales TaxID=186802 RepID=A0A160WCK6_CLODI	Clostridioides difficile (Peptoclostridium difficile)
NCKUH21_01006	136	0.098	0	sorF	PTS system sorbose-specific EIIA component	>UniRef90_A0A1R2F2A3 EIIAB-Man n=30 Tax=Clostridiales TaxID=186802 RepID=A0A1R2F2A3_CLODI
NCKUH21_01007	246	0.113	0		hypothetical protein	>UniRef90_C9YK33 Uncharacterized protein n=34 Tax=Clostridiales TaxID=186802 RepID=C9YK33_PEPDR	Peptoclostridium difficile (strain R20291) (Clostridium difficile)
NCKUH21_01008	155	0.121	0	levE	PTS system fructose-specific EIIB component	>UniRef90_A0A0N1I971 Putative phosphotransferase enzyme IIB component n=33 Tax=Clostridiales TaxID=186802 RepID=A0A0N1I971_CLODI	Clostridioides difficile (Peptoclostridium difficile)
NCKUH21_01009	251	0.132	0	sorA	PTS system sorbose-specific EIIC component	>UniRef90_A0A0N1P8T8 Mannose permease IIC component n=41 Tax=Clostridiales TaxID=186802 RepID=A0A0N1P8T8_CLODI	Clostridioides difficile (Peptoclostridium difficile)
NCKUH21_01010	279	0.152	0	manZ_3	PTS system mannose-specific EIID component	>UniRef90_A0A0N1HRX4 Mannose permease IID component n=33 Tax=Clostridiales TaxID=186802 RepID=A0A0N1HRX4_CLODI	Clostridioides difficile (Peptoclostridium difficile)
NCKUH21_01011	300	0.149	0	cysL_3	HTH-type transcriptional regulator CysL	>UniRef90_A0A160WY05 HTH-type transcriptional regulator CysL n=30 Tax=Clostridiales TaxID=186802 RepID=A0A160WY05_CLODI	Clostridioides difficile (Peptoclostridium difficile)
NCKUH21_01012	243	0.113	0		hypothetical protein	>UniRef90_A0A125V3X3 Lipoprotein n=36 Tax=Clostridiales TaxID=186802 RepID=A0A125V3X3_CLODI	Clostridioides difficile ATCC 9689 = DSM 1296
NCKUH21_01013	392	0.15	0	moeA	molybdopterin molybdenumtransferase	>UniRef90_A0A161KEW7 Molybdenum cofactor biosynthesis protein n=54 Tax=Clostridiales TaxID=186802 RepID=A0A161KEW7_CLODI	Clostridioides difficile (Peptoclostridium difficile)
NCKUH21_01014	176	0.173	0	mobB	molybdopterin-guanine dinucleotide biosynthesis adapter protein	>UniRef90_A0A031WGK8 Molybdopterin-guanine dinucleotide biosynthesis protein B n=49 Tax=Clostridiales TaxID=186802 RepID=A0A031WGK8_CLODI	Clostridioides difficile (Peptoclostridium difficile)
NCKUH21_01015	90	0.111	0	gatB_2	PTS system galactitol-specific EIIB component	>UniRef90_A0A031WG24 PTS galactitol transporter subunit IIB n=29 Tax=Clostridiales TaxID=186802 RepID=A0A031WG24_CLODI	Clostridioides difficile (Peptoclostridium difficile)
NCKUH21_01016	565	0.129	0		putative multidrug export ATP-binding/permease protein	>UniRef90_A0A031WGE0 ABC-type transport system, multidrug-family ATP-binding/permease protein n=38 Tax=Clostridiales TaxID=186802 RepID=A0A031WGE0_CLODI	Clostridioides difficile (Peptoclostridium difficile)
NCKUH21_01017	394	0.1	0		hypothetical protein	>UniRef90_T3DIB0 Putative membrane protein n=36 Tax=Clostridiales TaxID=186802 RepID=T3DIB0_CLODI	Clostridioides difficile CD160
NCKUH21_01018	386	0.123	0	yxeP_1	putative hydrolase YxeP	>UniRef90_A0A1R7GFV3 Peptidase n=54 Tax=Clostridiales TaxID=186802 RepID=A0A1R7GFV3_CLODI
NCKUH21_01019	266	0.114	0	zupT_1	zinc transporter ZupT	>UniRef90_A0A031WGL4 Zinc transporter ZupT n=37 Tax=Clostridiales TaxID=186802 RepID=A0A031WGL4_CLODI	Clostridioides difficile (Peptoclostridium difficile)
NCKUH21_01020	182	0.151	0		hypothetical protein	>UniRef90_D5S3A5 Uncharacterized protein n=52 Tax=Clostridiales TaxID=186802 RepID=D5S3A5_CLODI	Clostridioides difficile NAP07
NCKUH21_01021	236	0.129	0	ypdB_2	transcriptional regulatory protein YpdB	>UniRef90_A0A031WGE7 DNA-binding response regulator n=37 Tax=Clostridiales TaxID=186802 RepID=A0A031WGE7_CLODI	Clostridioides difficile (Peptoclostridium difficile)
NCKUH21_01022	458	0.145	0		hypothetical protein	>UniRef90_U3VHF6 Sensor histidine kinase VirS n=72 Tax=Clostridiales TaxID=186802 RepID=U3VHF6_CLODI	Clostridioides difficile E10
NCKUH21_01023	228	0.161	0		hypothetical protein	>UniRef90_A0A0N1PAM0 Uncharacterized protein n=50 Tax=Clostridiales TaxID=186802 RepID=A0A0N1PAM0_CLODI	Clostridioides difficile (Peptoclostridium difficile)
NCKUH21_01024	789	0.116	0	cutC_2	choline trimethylamine-lyase	>UniRef90_A0A069ACR4 Formate acetyltransferase (Pyruvate formate-lyase) n=54 Tax=Clostridiales TaxID=186802 RepID=A0A069ACR4_CLODI	Clostridioides difficile (Peptoclostridium difficile)
NCKUH21_01025	299	0.125	0	bssD	benzylsuccinate synthase activating enzyme	>UniRef90_A0A069AA64 Pyruvate formate lyase-activating protein n=49 Tax=Clostridiales TaxID=186802 RepID=A0A069AA64_CLODI	Clostridioides difficile (Peptoclostridium difficile)
NCKUH21_01026	182	0.192	0	sutR_2	HTH-type transcriptional regulator SutR	>UniRef90_A0A1R2DXL2 HTH-type transcriptional regulator PuuR n=28 Tax=Clostridiales TaxID=186802 RepID=A0A1R2DXL2_CLODI
NCKUH21_01027	289	0.151	0	cpdA_1	3',5'-cyclic adenosine monophosphate phosphodiesterase CpdA	>UniRef90_U3XRF9 Putative phosphoesterase n=43 Tax=Clostridiales TaxID=186802 RepID=U3XRF9_CLODI	Clostridioides difficile E15
NCKUH21_01028	325	0.163	0		hypothetical protein	>UniRef90_A0A031WH25 Uncharacterised protein n=44 Tax=Clostridiales TaxID=186802 RepID=A0A031WH25_CLODI	Clostridioides difficile (Peptoclostridium difficile)
NCKUH21_01029	72	0.194	0		hypothetical protein	>UniRef90_A0A031WGM5 Uncharacterized protein n=22 Tax=Clostridiales TaxID=186802 RepID=A0A031WGM5_CLODI	Clostridioides difficile (Peptoclostridium difficile)
NCKUH21_01030	288	0.101	0		hypothetical protein	>UniRef90_C9YK56 Nitroreductase-family protein n=33 Tax=Clostridiales TaxID=186802 RepID=C9YK56_PEPDR	Peptoclostridium difficile (strain R20291) (Clostridium difficile)
NCKUH21_01031	287	0.149	0	tetD_2	transposon Tn10 TetD protein	>UniRef90_A0A160XIT8 Transposon Tn10 TetD protein n=51 Tax=Clostridiales TaxID=186802 RepID=A0A160XIT8_CLODI	Clostridioides difficile (Peptoclostridium difficile)
NCKUH21_01032	52	0.154	0		hypothetical protein	>UniRef90_A0A031WI88 Transcriptional regulator n=20 Tax=Clostridiales TaxID=186802 RepID=A0A031WI88_CLODI	Clostridioides difficile (Peptoclostridium difficile)
NCKUH21_01034	312	0.121	0		hypothetical protein	>UniRef90_C9YJQ9 Transposase-like protein B n=1450 Tax=Peptostreptococcaceae TaxID=186804 RepID=C9YJQ9_PEPDR	Peptoclostridium difficile (strain R20291) (Clostridium difficile)
NCKUH21_01035	146	0.147	0		hypothetical protein	>UniRef90_A0A160XYJ2 Membrane protein [Clostridium difficile 630] n=37 Tax=Clostridiales TaxID=186802 RepID=A0A160XYJ2_CLODI	Clostridioides difficile (Peptoclostridium difficile)
NCKUH21_01036	355	0.197	0		hypothetical protein	>UniRef90_C9YK60 Uncharacterized protein n=22 Tax=Clostridiales TaxID=186802 RepID=C9YK60_PEPDR	Peptoclostridium difficile (strain R20291) (Clostridium difficile)
NCKUH21_01037	399	0.13	0		hypothetical protein	>UniRef90_C9YK61 Uncharacterized protein n=33 Tax=Clostridiales TaxID=186802 RepID=C9YK61_PEPDR	Peptoclostridium difficile (strain R20291) (Clostridium difficile)
NCKUH21_01038	468	0.16	0	patA_1	peptidoglycan O-acetyltransferase	>UniRef90_U3VHJ2 Cellulose acetylase n=30 Tax=Clostridiales TaxID=186802 RepID=U3VHJ2_CLODI	Clostridioides difficile E10
NCKUH21_01039	36	0.091	0		hypothetical protein	>UniRef90_A0A1R2EL66 Uncharacterised protein n=4 Tax=Clostridioides difficile TaxID=1496 RepID=A0A1R2EL66_CLODI
NCKUH21_01041	881	0.136	0	polA_1	DNA polymerase I	>UniRef90_A0A170XBU6 DNA polymerase n=65 Tax=Clostridiales TaxID=186802 RepID=A0A170XBU6_CLODI	Clostridioides difficile (Peptoclostridium difficile)
NCKUH21_01042	199	0.195	0	coaE	dephospho-CoA kinase	>UniRef90_C9YK64 Dephospho-CoA kinase n=37 Tax=Clostridiales TaxID=186802 RepID=C9YK64_PEPDR	Peptoclostridium difficile (strain R20291) (Clostridium difficile)
NCKUH21_01043	183	0.157	0	slt	soluble lytic murein transglycosylase	>UniRef90_A0A031WGG3 Lytic transglycosylase n=24 Tax=Clostridiales TaxID=186802 RepID=A0A031WGG3_CLODI	Clostridioides difficile (Peptoclostridium difficile)
NCKUH21_01044	570	0.132	0	appA_2	oligopeptide-binding protein AppA	>UniRef90_A0A031WI93 ABC transporter, substrate-binding protein, family 5 n=56 Tax=Clostridiales TaxID=186802 RepID=A0A031WI93_CLODI	Clostridioides difficile (Peptoclostridium difficile)
NCKUH21_01045	69	0.104	0	copZ	copper chaperone CopZ	>UniRef90_A0A031WH37 Copper chaperone CopZ n=24 Tax=Clostridiales TaxID=186802 RepID=A0A031WH37_CLODI	Clostridioides difficile (Peptoclostridium difficile)
NCKUH21_01046	198	0.144	0		hypothetical protein	>UniRef90_A0A031WGN9 Uncharacterised protein n=27 Tax=Clostridiales TaxID=186802 RepID=A0A031WGN9_CLODI	Clostridioides difficile (Peptoclostridium difficile)
NCKUH21_01047	122	0.152	0	gloA	lactoylglutathione lyase	>UniRef90_A0A031WG57 Lactoylglutathione lyase n=28 Tax=Clostridiales TaxID=186802 RepID=A0A031WG57_CLODI	Clostridioides difficile (Peptoclostridium difficile)
NCKUH21_01048	423	0.13	0	mepH_2	murein DD-endopeptidase MepH	>UniRef90_A0A160XI04 Murein DD-endopeptidase MepH n=66 Tax=Clostridiales TaxID=186802 RepID=A0A160XI04_CLODI
NCKUH21_01049	313	0.174	0		hypothetical protein	>UniRef90_A0A031WI97 Uncharacterized protein n=38 Tax=Clostridiales TaxID=186802 RepID=A0A031WI97_CLODI	Clostridioides difficile (Peptoclostridium difficile)
NCKUH21_01050	444	0.161	0	rnfC_1	electron transport complex subunit RnfC	>UniRef90_A0A069AUQ9 Electron transport complex subunit C n=34 Tax=Clostridiales TaxID=186802 RepID=A0A069AUQ9_CLODI	Clostridioides difficile (Peptoclostridium difficile)
NCKUH21_01051	324	0.13	0	rsxD	electron transport complex subunit RsxD	>UniRef90_A0A031WGP3 Electron transport complex subunit D n=32 Tax=Clostridiales TaxID=186802 RepID=A0A031WGP3_CLODI	Clostridioides difficile (Peptoclostridium difficile)
NCKUH21_01052	188	0.071	0	rnfG	electron transport complex subunit RnfG	>UniRef90_C9YK74 Electron transport complex subunit G n=25 Tax=Clostridiales TaxID=186802 RepID=C9YK74_PEPDR	Peptoclostridium difficile (strain R20291) (Clostridium difficile)
NCKUH21_01053	196	0.058	0	rnfE	electron transport complex subunit RnfE	>UniRef90_A0A0N0NX97 Electron transport complex subunit E n=27 Tax=Clostridiales TaxID=186802 RepID=A0A0N0NX97_CLODI	Clostridioides difficile (Peptoclostridium difficile)
NCKUH21_01054	190	0.14	0	rsxA	electron transport complex subunit RsxA	>UniRef90_A0A031WIA2 Electron transport complex subunit A n=20 Tax=Clostridiales TaxID=186802 RepID=A0A031WIA2_CLODI	Clostridioides difficile (Peptoclostridium difficile)
NCKUH21_01055	322	0.146	0	rnfB	electron transport complex subunit RnfB	>UniRef90_A0A069AUR1 Electron transport complex protein n=33 Tax=Clostridiales TaxID=186802 RepID=A0A069AUR1_CLODI	Clostridioides difficile (Peptoclostridium difficile)
NCKUH21_01056	193	0.184	0	maf	septum formation protein Maf	>UniRef90_Q18B07 Maf-like protein CD630_11430 n=34 Tax=Clostridiales TaxID=186802 RepID=Y1143_PEPD6	Peptoclostridium difficile (strain 630) (Clostridium difficile)
NCKUH21_01057	234	0.207	0		hypothetical protein	>UniRef90_Q18B06 UPF0758 protein CD630_11440 n=39 Tax=Clostridiales TaxID=186802 RepID=Y1144_PEPD6	Peptoclostridium difficile (strain 630) (Clostridium difficile)
NCKUH21_01058	352	0.106	0	mreB_2	rod shape-determining protein MreB	>UniRef90_A0A031WGH9 Cell-shape determining protein n=37 Tax=Clostridiales TaxID=186802 RepID=A0A031WGH9_CLODI	Clostridioides difficile (Peptoclostridium difficile)
NCKUH21_01059	278	0.15	0	mreC	cell shape-determining protein MreC	>UniRef90_C9YK82 Cell shape-determining protein MreC n=49 Tax=Clostridiales TaxID=186802 RepID=C9YK82_PEPDR	Peptoclostridium difficile (strain R20291) (Clostridium difficile)
NCKUH21_01060	161	0.145	0		hypothetical protein	>UniRef90_T3DEU9 Rod shape-determining protein MreD n=29 Tax=Clostridiales TaxID=186802 RepID=T3DEU9_CLODI	Clostridioides difficile CD160
NCKUH21_01061	991	0.138	0	mrdA	peptidoglycan D,D-transpeptidase MrdA	>UniRef90_A0A069ACX0 Putative penicillin-binding protein n=78 Tax=Clostridiales TaxID=186802 RepID=A0A069ACX0_CLODI	Clostridioides difficile (Peptoclostridium difficile)
NCKUH21_01062	226	0.117	0	minC	septum site-determining protein MinC	>UniRef90_Q18B13 Probable septum site-determining protein MinC n=31 Tax=Clostridiales TaxID=186802 RepID=MINC_PEPD6	Peptoclostridium difficile (strain 630) (Clostridium difficile)
NCKUH21_01063	264	0.14	0	minD	septum site-determining protein MinD	>UniRef90_A0A031WGI4 Site-determining protein n=23 Tax=Clostridiales TaxID=186802 RepID=A0A031WGI4_CLODI	Clostridioides difficile (Peptoclostridium difficile)
NCKUH21_01064	93	0.122	0	minE	cell division topological specificity factor	>UniRef90_Q18B11 Cell division topological specificity factor n=22 Tax=Clostridiales TaxID=186802 RepID=MINE_PEPD6	Peptoclostridium difficile (strain 630) (Clostridium difficile)
NCKUH21_01065	362	0.183	0	ftsW_1	putative peptidoglycan glycosyltransferase FtsW	>UniRef90_A0A160WA41 Lipid II flippase FtsW n=41 Tax=Clostridiales TaxID=186802 RepID=A0A160WA41_CLODI	Clostridioides difficile (Peptoclostridium difficile)
NCKUH21_01066	136	0.076	0	mgsA	methylglyoxal synthase	>UniRef90_Q18B16 Methylglyoxal synthase n=31 Tax=Clostridiales TaxID=186802 RepID=MGSA_PEPD6	Peptoclostridium difficile (strain 630) (Clostridium difficile)
NCKUH21_01067	108	0.115	0		hypothetical protein	>UniRef90_A0A031WG81 PadR family transcriptional regulator n=15 Tax=Clostridiales TaxID=186802 RepID=A0A031WG81_CLODI	Clostridioides difficile (Peptoclostridium difficile)
NCKUH21_01068	262	0.111	0		hypothetical protein	>UniRef90_UPI0008D924B3 UPI0008D924B3 related cluster n=1 Tax=unknown TaxID= RepID=UPI0008D924B3
NCKUH21_01069	359	0.208	0		hypothetical protein	>UniRef90_U3XS67 Uncharacterized protein n=30 Tax=Clostridiales TaxID=186802 RepID=U3XS67_CLODI	Clostridioides difficile E15
NCKUH21_01070	396	0.164	0	fprA1_1	flavo-diiron protein FprA1	>UniRef90_A0A031WH65 Anaerobic nitric oxide reductase flavorubredoxin (FlRd) (FlavoRb) n=30 Tax=Clostridiales TaxID=186802 RepID=A0A031WH65_CLODI	Clostridioides difficile (Peptoclostridium difficile)
NCKUH21_01071	613	0.127	0		hypothetical protein	>UniRef90_A0A069A548 Putative radical SAM-superfamily protein n=50 Tax=Clostridiales TaxID=186802 RepID=A0A069A548_CLODI	Clostridioides difficile (Peptoclostridium difficile)
NCKUH21_01072	232	0.156	0		hypothetical protein	>UniRef90_A0A031WG87 Radical SAM protein n=37 Tax=Clostridiales TaxID=186802 RepID=A0A031WG87_CLODI	Clostridioides difficile (Peptoclostridium difficile)
NCKUH21_01073	472	0.149	0	rng	ribonuclease G	>UniRef90_A0A160XDV0 Ribonuclease E/G n=39 Tax=Clostridiales TaxID=186802 RepID=A0A160XDV0_CLODI	Clostridioides difficile (Peptoclostridium difficile)
NCKUH21_01074	102	0.137	0	rplU	50S ribosomal protein L21	>UniRef90_Q18B24 50S ribosomal protein L21 n=28 Tax=Clostridiales TaxID=186802 RepID=RL21_PEPD6	Peptoclostridium difficile (strain 630) (Clostridium difficile)
NCKUH21_01075	104	0.154	0		hypothetical protein	>UniRef90_A0A0N1HVR0 Ribosomal protein n=30 Tax=Clostridiales TaxID=186802 RepID=A0A0N1HVR0_CLODI	Clostridioides difficile (Peptoclostridium difficile)
NCKUH21_01076	95	0.096	0	rpmA	50S ribosomal protein L27	>UniRef90_Q18B22 50S ribosomal protein L27 n=43 Tax=root TaxID=1 RepID=RL27_PEPD6	Peptoclostridium difficile (strain 630) (Clostridium difficile)
NCKUH21_01077	424	0.14	0	obg	GTPase Obg	>UniRef90_Q18B27 GTPase Obg n=35 Tax=Clostridiales TaxID=186802 RepID=OBG_PEPD6	Peptoclostridium difficile (strain 630) (Clostridium difficile)
NCKUH21_01078	121	0.133	0		RNA-binding protein	>UniRef90_C9YKA1 Uncharacterized protein n=27 Tax=Clostridiales TaxID=186802 RepID=C9YKA1_PEPDR	Peptoclostridium difficile (strain R20291) (Clostridium difficile)
NCKUH21_01080	400	0.138	0	hom_1	homoserine dehydrogenase	>UniRef90_T3DDX2 Homoserine dehydrogenase n=47 Tax=Clostridiales TaxID=186802 RepID=T3DDX2_CLODI	Clostridioides difficile CD160
NCKUH21_01081	187	0.19	0	xerC_1	tyrosine recombinase XerC	>UniRef90_A0A069A4K6 Integrase n=36 Tax=Clostridiales TaxID=186802 RepID=A0A069A4K6_CLODI	Clostridioides difficile (Peptoclostridium difficile)
NCKUH21_01082	418	0.131	0	ylbJ	sporulation integral membrane protein YlbJ	>UniRef90_A0A160X0P9 Sporulation integral membrane protein YlbJ n=41 Tax=Clostridiales TaxID=186802 RepID=A0A160X0P9_CLODI	Clostridioides difficile (Peptoclostridium difficile)
NCKUH21_01083	236	0.126	0	lutR	HTH-type transcriptional regulator LutR	>UniRef90_A0A160W2F6 GntR family transcriptional regulator [Clostridium difficile BI1] n=32 Tax=Clostridiales TaxID=186802 RepID=A0A160W2F6_CLODI	Clostridioides difficile (Peptoclostridium difficile)
NCKUH21_01084	423	0.147	0		hypothetical protein	>UniRef90_A0A069AUS8 Uncharacterized protein n=43 Tax=Clostridiales TaxID=186802 RepID=A0A069AUS8_CLODI	Clostridioides difficile (Peptoclostridium difficile)
NCKUH21_01085	261	0.129	0	carD_4	caffeyl-CoA reductase-Etf complex subunit CarD	>UniRef90_A0A160WQ65 Acryloyl-CoA reductase electron transfer subunit gamma n=44 Tax=Clostridiales TaxID=186802 RepID=A0A160WQ65_CLODI	Clostridioides difficile (Peptoclostridium difficile)
NCKUH21_01086	405	0.131	0	carE_5	caffeyl-CoA reductase-Etf complex subunit CarE	>UniRef90_A0A031WH82 Electron transfer flavoprotein subunit alpha n=55 Tax=Clostridiales TaxID=186802 RepID=A0A031WH82_CLODI	Clostridioides difficile (Peptoclostridium difficile)
NCKUH21_01087	462	0.1	0		putative FAD-linked oxidoreductase	>UniRef90_A0A031WGS9 2-hydroxy-acid oxidase n=57 Tax=Clostridiales TaxID=186802 RepID=A0A031WGS9_CLODI	Clostridioides difficile (Peptoclostridium difficile)
NCKUH21_01088	425	0.14	0		hypothetical protein	>UniRef90_Q18B37 UPF0348 protein CD630_11740 n=69 Tax=Clostridiales TaxID=186802 RepID=Y1174_PEPD6	Peptoclostridium difficile (strain 630) (Clostridium difficile)
NCKUH21_01089	397	0.087	0	ackA	acetate kinase	>UniRef90_Q18B36 Acetate kinase n=38 Tax=Clostridiales TaxID=186802 RepID=ACKA_PEPD6	Peptoclostridium difficile (strain 630) (Clostridium difficile)
NCKUH21_01090	173	0.162	0		hypothetical protein	>UniRef90_C9YKB2 Uncharacterized protein n=22 Tax=Clostridiales TaxID=186802 RepID=C9YKB2_PEPDR	Peptoclostridium difficile (strain R20291) (Clostridium difficile)
NCKUH21_01091	57	0.2	0	rpmF	50S ribosomal protein L32	>UniRef90_Q18B38 50S ribosomal protein L32 n=34 Tax=Clostridiales TaxID=186802 RepID=RL32_PEPD6	Peptoclostridium difficile (strain 630) (Clostridium difficile)
NCKUH21_01092	184	0.18	0	fapR	transcription factor FapR	>UniRef90_A0A031WGT5 DeoR faimly transcriptional regulator n=20 Tax=Clostridiales TaxID=186802 RepID=A0A031WGT5_CLODI	Clostridioides difficile (Peptoclostridium difficile)
NCKUH21_01093	339	0.105	0	plsX	phosphate acyltransferase	>UniRef90_Q18B41 Phosphate acyltransferase n=29 Tax=Clostridiales TaxID=186802 RepID=PLSX_PEPD6	Peptoclostridium difficile (strain 630) (Clostridium difficile)
NCKUH21_01094	327	0.136	0	fabH	3-oxoacyl-[acyl-carrier-protein] synthase 3	>UniRef90_Q18B40 3-oxoacyl-[acyl-carrier-protein] synthase 3 n=29 Tax=Clostridiales TaxID=186802 RepID=FABH_PEPD6	Peptoclostridium difficile (strain 630) (Clostridium difficile)
NCKUH21_01095	308	0.098	0		nitronate monooxygenase	>UniRef90_A0A031WIF2 2-nitropropane dioxygenase n=30 Tax=Clostridiales TaxID=186802 RepID=A0A031WIF2_CLODI	Clostridioides difficile (Peptoclostridium difficile)
NCKUH21_01096	315	0.118	0	fabD	malonyl CoA-acyl carrier protein transacylase	>UniRef90_C9YKB8 Malonyl CoA-acyl carrier protein transacylase n=44 Tax=Clostridiales TaxID=186802 RepID=C9YKB8_PEPDR	Peptoclostridium difficile (strain R20291) (Clostridium difficile)
NCKUH21_01097	248	0.102	0	fabG_1	3-oxoacyl-[acyl-carrier-protein] reductase FabG	>UniRef90_A0A031WGT9 3-oxoacyl-(Acyl-carrier protein) reductase (3-ketoacyl-acyl carrier protein reductase) n=26 Tax=Clostridiales TaxID=186802 RepID=A0A031WGT9_CLODI	Clostridioides difficile (Peptoclostridium difficile)
NCKUH21_01098	73	0.086	0	acpP_2	acyl carrier protein	>UniRef90_A0A031WGB8 Acyl carrier protein n=20 Tax=Clostridiales TaxID=186802 RepID=A0A031WGB8_CLODI	Clostridioides difficile (Peptoclostridium difficile)
NCKUH21_01099	411	0.106	0	fabF	3-oxoacyl-[acyl-carrier-protein] synthase 2	>UniRef90_A0A160XIY9 3-oxoacyl-[acyl-carrier-protein] synthase 2 n=40 Tax=Clostridiales TaxID=186802 RepID=A0A160XIY9_CLODI	Clostridioides difficile (Peptoclostridium difficile)
NCKUH21_01100	571	0.166	0	adrA_2	putative diguanylate cyclase AdrA	>UniRef90_A0A160YKJ7 Putative diguanylate cyclase AdrA n=77 Tax=Clostridiales TaxID=186802 RepID=A0A160YKJ7_CLODI	Clostridioides difficile (Peptoclostridium difficile)
NCKUH21_01101	665	0.138	0	glrR	transcriptional regulatory protein GlrR	>UniRef90_A0A160WQB8 Sigma-54 dependent transcriptional regulator [Clostridium difficile 630] n=72 Tax=Clostridiales TaxID=186802 RepID=A0A160WQB8_CLODI	Clostridioides difficile (Peptoclostridium difficile)
NCKUH21_01102	80	0.167	0		hypothetical protein	>UniRef90_T3DHT5 TSCPD domain protein n=35 Tax=Clostridiales TaxID=186802 RepID=T3DHT5_CLODI	Clostridioides difficile CD160
NCKUH21_01103	240	0.103	0		putative glutamine amidotransferase	>UniRef90_A0A160XHJ2 Putative glutamine amidotransferase n=56 Tax=Clostridiales TaxID=186802 RepID=A0A160XHJ2_CLODI	Clostridioides difficile (Peptoclostridium difficile)
NCKUH21_01104	436	0.084	0		putative transporter	>UniRef90_A0A160Y372 Arginine/agmatine antiporter n=48 Tax=Clostridiales TaxID=186802 RepID=A0A160Y372_CLODI	Clostridioides difficile (Peptoclostridium difficile)
NCKUH21_01105	147	0.126	0	mshD_1	mycothiol acetyltransferase	>UniRef90_A0A1F2D6C2 GNAT family acetyltransferase n=4 Tax=Clostridiales TaxID=186802 RepID=A0A1F2D6C2_9CLOT
NCKUH21_01106	660	0.146	0	fbp	fructose-1,6-bisphosphatase class 3	>UniRef90_Q18B55 Fructose-1,6-bisphosphatase class 3 n=43 Tax=Clostridiales TaxID=186802 RepID=F16PC_PEPD6	Peptoclostridium difficile (strain 630) (Clostridium difficile)
NCKUH21_01107	321	0.143	0	rho_1	transcription termination factor Rho	>UniRef90_A0A031WGU8 Stage III sporulation protein AA n=31 Tax=Clostridiales TaxID=186802 RepID=A0A031WGU8_CLODI	Clostridioides difficile (Peptoclostridium difficile)
NCKUH21_01108	172	0.183	0		hypothetical protein	>UniRef90_C9YKD0 Stage III sporulation protein AB n=23 Tax=Clostridiales TaxID=186802 RepID=C9YKD0_PEPDR	Peptoclostridium difficile (strain R20291) (Clostridium difficile)
NCKUH21_01109	64	0.167	0		hypothetical protein	>UniRef90_C9YKD1 Stage III sporulation protein AC n=20 Tax=Clostridiales TaxID=186802 RepID=C9YKD1_PEPDR	Peptoclostridium difficile (strain R20291) (Clostridium difficile)
NCKUH21_01110	127	0.175	0		hypothetical protein	>UniRef90_A0A031WIG8 Stage III sporulation protein AC/AD protein family protein n=22 Tax=Clostridiales TaxID=186802 RepID=A0A031WIG8_CLODI	Clostridioides difficile (Peptoclostridium difficile)
NCKUH21_01111	400	0.146	0	spoIIIAE	stage III sporulation protein AE	>UniRef90_T3DER6 Stage III sporulation protein AE n=44 Tax=Clostridiales TaxID=186802 RepID=T3DER6_CLODI	Clostridioides difficile CD160
NCKUH21_01112	204	0.196	0		hypothetical protein	>UniRef90_U3XSA4 Stage III sporulation protein AF n=35 Tax=Clostridiales TaxID=186802 RepID=U3XSA4_CLODI	Clostridioides difficile E15
NCKUH21_01113	183	0.122	0		hypothetical protein	>UniRef90_A0A031WGD6 Stage III sporulation protein AG n=28 Tax=Clostridiales TaxID=186802 RepID=A0A031WGD6_CLODI	Clostridioides difficile (Peptoclostridium difficile)
NCKUH21_01114	228	0.135	0	spoIIIAH	stage III sporulation protein AH	>UniRef90_A0A031WGP2 Stage III sporulation protein AH n=39 Tax=Clostridiales TaxID=186802 RepID=A0A031WGP2_CLODI	Clostridioides difficile (Peptoclostridium difficile)
NCKUH21_01115	119	0.138	0		alkaline shock protein 23	>UniRef90_A0A031WIH3 Alkaline shock protein n=23 Tax=Clostridiales TaxID=186802 RepID=A0A031WIH3_CLODI	Clostridioides difficile (Peptoclostridium difficile)
NCKUH21_01116	167	0.122	0	nusB	N utilization substance protein B	>UniRef90_Q18B61 N utilization substance protein B homolog n=37 Tax=Clostridiales TaxID=186802 RepID=NUSB_PEPD6	Peptoclostridium difficile (strain 630) (Clostridium difficile)
NCKUH21_01117	355	0.126	0	tsaD_2	tRNA N6-adenosine threonylcarbamoyltransferase	>UniRef90_A0A160WA92 O-sialoglycoprotein endopeptidase, peptidase M22family n=45 Tax=Clostridiales TaxID=186802 RepID=A0A160WA92_CLODI	Clostridioides difficile (Peptoclostridium difficile)
NCKUH21_01118	400	0.133	0	xseA	exodeoxyribonuclease 7 large subunit	>UniRef90_Q18B66 Exodeoxyribonuclease 7 large subunit n=44 Tax=Clostridiales TaxID=186802 RepID=EX7L_PEPD6	Peptoclostridium difficile (strain 630) (Clostridium difficile)
NCKUH21_01119	70	0.157	0	xseB	exodeoxyribonuclease 7 small subunit	>UniRef90_A0A031WGP7 Exodeoxyribonuclease 7 small subunit n=22 Tax=Clostridiales TaxID=186802 RepID=A0A031WGP7_CLODI	Clostridioides difficile (Peptoclostridium difficile)
NCKUH21_01120	294	0.099	0		farnesyl diphosphate synthase	>UniRef90_A0A031WIH9 Farnesyl-diphosphate synthase n=36 Tax=Clostridiales TaxID=186802 RepID=A0A031WIH9_CLODI	Clostridioides difficile (Peptoclostridium difficile)
NCKUH21_01121	144	0.151	0		hypothetical protein	>UniRef90_A0A031WHC7 Acid phosphatase n=28 Tax=Clostridiales TaxID=186802 RepID=A0A031WHC7_CLODI	Clostridioides difficile (Peptoclostridium difficile)
NCKUH21_01122	620	0.132	0	dxs_1	1-deoxy-D-xylulose-5-phosphate synthase	>UniRef90_Q18B68 1-deoxy-D-xylulose-5-phosphate synthase n=54 Tax=Clostridiales TaxID=186802 RepID=DXS_PEPD6	Peptoclostridium difficile (strain 630) (Clostridium difficile)
NCKUH21_01123	269	0.141	0	tlyA	16S/23S rRNA (cytidine-2'-O)-methyltransferase TlyA	>UniRef90_A0A0N1P5L6 16S/23S rRNA (Cytidine-2'-O)-methyltransferase TlyA n=42 Tax=Clostridiales TaxID=186802 RepID=A0A0N1P5L6_CLODI	Clostridioides difficile (Peptoclostridium difficile)
NCKUH21_01124	558	0.153	0	recN	DNA repair protein RecN	>UniRef90_C9YKE6 DNA repair protein RecN n=51 Tax=Clostridiales TaxID=186802 RepID=C9YKE6_PEPDR	Peptoclostridium difficile (strain R20291) (Clostridium difficile)
NCKUH21_01125	287	0.115	0		hypothetical protein	>UniRef90_A0A069A5H1 Uncharacterized protein n=51 Tax=Clostridiales TaxID=186802 RepID=A0A069A5H1_CLODI	Clostridioides difficile (Peptoclostridium difficile)
NCKUH21_01126	158	0.084	0	ysnE	putative N-acetyltransferase YsnE	>UniRef90_Q18B70 Acetyltransferase CD1211 n=37 Tax=Clostridiales TaxID=186802 RepID=ATSE_PEPD6	Peptoclostridium difficile (strain 630) (Clostridium difficile)
NCKUH21_01127	145	0.094	0	bltD	spermine/spermidine acetyltransferase	>UniRef90_A0A069ACR3 Diamine N-acetyltransferase n=37 Tax=Clostridiales TaxID=186802 RepID=A0A069ACR3_CLODI	Clostridioides difficile (Peptoclostridium difficile)
NCKUH21_01128	351	0.155	0	spoIVB_2	spoIVB peptidase	>UniRef90_A0A171A2K8 SpoIVB peptidase n=37 Tax=Clostridiales TaxID=186802 RepID=A0A171A2K8_CLODI	Clostridioides difficile (Peptoclostridium difficile)
NCKUH21_01129	268	0.131	0	spo0A	stage 0 sporulation protein A	>UniRef90_P52938 Stage 0 sporulation protein A homolog n=52 Tax=Clostridiales TaxID=186802 RepID=SP0A_CLODI	Clostridioides difficile (Peptoclostridium difficile)
NCKUH21_01130	372	0.157	0		hypothetical protein	>UniRef90_T3DDL8 Thiamin pyrophosphokinase, catalytic domain protein n=27 Tax=Clostridiales TaxID=186802 RepID=T3DDL8_CLODI	Clostridioides difficile CD160
NCKUH21_01131	290	0.115	0	mctB	copper transporter MctB	>UniRef90_A0A161KJG4 Copper transporter MctB n=34 Tax=Clostridiales TaxID=186802 RepID=A0A161KJG4_CLODI	Clostridioides difficile (Peptoclostridium difficile)
NCKUH21_01132	229	0.138	0	gpgS	glucosyl-3-phosphoglycerate synthase	>UniRef90_A0A0N1HTL1 Glucosyl-3-phosphoglycerate synthase n=27 Tax=Clostridiales TaxID=186802 RepID=A0A0N1HTL1_CLODI	Clostridioides difficile (Peptoclostridium difficile)
NCKUH21_01133	273	0.127	0		hypothetical protein	>UniRef90_A0A069AAN5 Putative glycosyl transferase n=26 Tax=Clostridiales TaxID=186802 RepID=A0A069AAN5_CLODI	Clostridioides difficile (Peptoclostridium difficile)
NCKUH21_01134	354	0.118	0		hypothetical protein	>UniRef90_A0A031WGR3 Uncharacterized protein n=34 Tax=Clostridiales TaxID=186802 RepID=A0A031WGR3_CLODI	Clostridioides difficile (Peptoclostridium difficile)
NCKUH21_01135	177	0.109	0	nudF_1	ADP-ribose pyrophosphatase	>UniRef90_A0A031WIJ7 ADP-ribose pyrophosphatase n=29 Tax=Clostridiales TaxID=186802 RepID=A0A031WIJ7_CLODI	Clostridioides difficile (Peptoclostridium difficile)
NCKUH21_01136	200	0.135	0		hypothetical protein	>UniRef90_T3DHI9 Uncharacterized protein n=43 Tax=Clostridiales TaxID=186802 RepID=T3DHI9_CLODI	Clostridioides difficile CD160
NCKUH21_01137	303	0.118	0	xerD_1	tyrosine recombinase XerD	>UniRef90_A0A170ZSE3 Tyrosine recombinase XerD n=29 Tax=Clostridiales TaxID=186802 RepID=A0A170ZSE3_CLODI	Clostridioides difficile (Peptoclostridium difficile)
NCKUH21_01138	389	0.133	0	deoB	phosphopentomutase	>UniRef90_Q18B86 Phosphopentomutase n=51 Tax=Clostridiales TaxID=186802 RepID=DEOB_PEPD6	Peptoclostridium difficile (strain 630) (Clostridium difficile)
NCKUH21_01139	269	0.123	0	punA	purine nucleoside phosphorylase 1	>UniRef90_A0A031WGS0 Purine nucleoside phosphorylase n=51 Tax=Clostridiales TaxID=186802 RepID=A0A031WGS0_CLODI	Clostridioides difficile (Peptoclostridium difficile)
NCKUH21_01140	440	0.144	0	pdp	pyrimidine-nucleoside phosphorylase	>UniRef90_A0A069A6X2 Pyrimidine-nucleoside phosphorylase n=52 Tax=Clostridiales TaxID=186802 RepID=A0A069A6X2_CLODI	Clostridioides difficile (Peptoclostridium difficile)
NCKUH21_01141	358	0.136	0	mltG	endolytic murein transglycosylase	>UniRef90_A0A069A6A7 Endolytic murein transglycosylase n=56 Tax=Clostridiales TaxID=186802 RepID=A0A069A6A7_CLODI	Clostridioides difficile (Peptoclostridium difficile)
NCKUH21_01142	223	0.096	0		putative O-methyltransferase/MSMEI_4947	>UniRef90_A0A031WH03 Methyltransferase n=33 Tax=Clostridiales TaxID=186802 RepID=A0A031WH03_CLODI	Clostridioides difficile (Peptoclostridium difficile)
NCKUH21_01143	414	0.153	0	ydcP_2	putative protease YdcP	>UniRef90_A0A160XHM5 Putative protease YhbU n=33 Tax=Clostridiales TaxID=186802 RepID=A0A160XHM5_CLODI
NCKUH21_01144	553	0.139	0	spoVD_1	stage V sporulation protein D	>UniRef90_A0A069A6B3 Putative penicillin-binding protein n=59 Tax=Clostridiales TaxID=186802 RepID=A0A069A6B3_CLODI	Clostridioides difficile (Peptoclostridium difficile)
NCKUH21_01145	212	0.148	0	sigK	RNA polymerase sigma-28 factor	>UniRef90_Q8G8Q3 RNA polymerase sigma factor n=14 Tax=Clostridioides difficile TaxID=1496 RepID=Q8G8Q3_CLODI	Clostridioides difficile (Peptoclostridium difficile)
NCKUH21_01146	119	0.161	0		hypothetical protein	>UniRef90_A0A069A734 Putative membrane protein n=43 Tax=Clostridiales TaxID=186802 RepID=A0A069A734_CLODI	Clostridioides difficile (Peptoclostridium difficile)
NCKUH21_01147	237	0.112	0		hypothetical protein	>UniRef90_U3XSP7 Uncharacterized protein n=51 Tax=Clostridiales TaxID=186802 RepID=U3XSP7_CLODI	Clostridioides difficile E15
NCKUH21_01148	138	0.14	0		hypothetical protein	>UniRef90_A0A0N0P081 N-terminal cleavage protein n=7 Tax=Clostridioides difficile TaxID=1496 RepID=A0A0N0P081_CLODI	Clostridioides difficile (Peptoclostridium difficile)
NCKUH21_01149	173	0.126	0		hypothetical protein	>UniRef90_A0A069AVK8 Uncharacterized protein n=42 Tax=Clostridiales TaxID=186802 RepID=A0A069AVK8_CLODI	Clostridioides difficile (Peptoclostridium difficile)
NCKUH21_01150	184	0.121	0	efp	elongation factor P	>UniRef90_Q18BA9 Elongation factor P n=43 Tax=root TaxID=1 RepID=EFP_PEPD6	Peptoclostridium difficile (strain 630) (Clostridium difficile)
NCKUH21_01151	150	0.122	0		hypothetical protein	>UniRef90_A0A031WCV8 Uncharacterised protein n=27 Tax=Clostridiales TaxID=186802 RepID=A0A031WCV8_CLODI	Clostridioides difficile (Peptoclostridium difficile)
NCKUH21_01152	235	0.122	0	rnc	ribonuclease 3	>UniRef90_A0A031WDC3 Ribonuclease 3 n=32 Tax=Clostridiales TaxID=186802 RepID=A0A031WDC3_CLODI	Clostridioides difficile (Peptoclostridium difficile)
NCKUH21_01153	355	0.116	0	hemN_1	oxygen-independent coproporphyrinogen-III oxidase-like protein	>UniRef90_A0A160WYI2 Oxygen-independent coproporphyrinogen-III oxidase 1 n=48 Tax=Clostridiales TaxID=186802 RepID=A0A160WYI2_CLODI	Clostridioides difficile (Peptoclostridium difficile)
NCKUH21_01154	1183	0.125	0	smc_2	chromosome partition protein Smc	>UniRef90_A0A160XHP1 Chromosome partition protein Smc n=73 Tax=Clostridiales TaxID=186802 RepID=A0A160XHP1_CLODI	Clostridioides difficile (Peptoclostridium difficile)
NCKUH21_01155	425	0.107	0	ftsY	signal recognition particle receptor FtsY	>UniRef90_C9YKI8 Signal recognition particle receptor FtsY n=69 Tax=Clostridiales TaxID=186802 RepID=C9YKI8_PEPDR	Peptoclostridium difficile (strain R20291) (Clostridium difficile)
NCKUH21_01156	121	0.193	0		hypothetical protein	>UniRef90_A0A031WCV4 UPF0122 protein BN1095_790029 n=24 Tax=Clostridiales TaxID=186802 RepID=A0A031WCV4_CLODI	Clostridioides difficile (Peptoclostridium difficile)
NCKUH21_01157	449	0.148	0	ffh	signal recognition particle protein	>UniRef90_C9YKJ0 Signal recognition particle protein n=39 Tax=Clostridiales TaxID=186802 RepID=C9YKJ0_PEPDR	Peptoclostridium difficile (strain R20291) (Clostridium difficile)
NCKUH21_01158	89	0.08	0	rpsP	30S ribosomal protein S16	>UniRef90_Q18BB8 30S ribosomal protein S16 n=19 Tax=Clostridiales TaxID=186802 RepID=RS16_PEPD6	Peptoclostridium difficile (strain 630) (Clostridium difficile)
NCKUH21_01159	74	0.192	0		hypothetical protein	>UniRef90_T3DDJ0 UPF0109 protein QEW_1631 n=24 Tax=Clostridiales TaxID=186802 RepID=T3DDJ0_CLODI	Clostridioides difficile CD160
NCKUH21_01160	170	0.111	0	rimM	ribosome maturation factor RimM	>UniRef90_Q18BB6 Ribosome maturation factor RimM n=32 Tax=Clostridiales TaxID=186802 RepID=RIMM_PEPD6	Peptoclostridium difficile (strain 630) (Clostridium difficile)
NCKUH21_01161	225	0.142	0	trmD	tRNA (guanine-N(1)-)-methyltransferase	>UniRef90_Q18BC2 tRNA (guanine-N(1)-)-methyltransferase n=42 Tax=Clostridiales TaxID=186802 RepID=TRMD_PEPD6	Peptoclostridium difficile (strain 630) (Clostridium difficile)
NCKUH21_01162	115	0.115	0	rplS	50S ribosomal protein L19	>UniRef90_Q18BC1 50S ribosomal protein L19 n=31 Tax=Clostridiales TaxID=186802 RepID=RL19_PEPD6	Peptoclostridium difficile (strain 630) (Clostridium difficile)
NCKUH21_01163	297	0.175	0	rbgA	ribosome biogenesis GTPase A	>UniRef90_T3DDP7 Ribosome biogenesis GTPase A n=43 Tax=Clostridiales TaxID=186802 RepID=T3DDP7_CLODI	Clostridioides difficile CD160
NCKUH21_01164	429	0.118	0	brnQ_1	branched-chain amino acid transport system 2 carrier protein	>UniRef90_A0A160Y448 Branched-chain amino acid transport system carrier protein n=39 Tax=Clostridiales TaxID=186802 RepID=A0A160Y448_CLODI	Clostridioides difficile (Peptoclostridium difficile)
NCKUH21_01165	429	0.113	0	brnQ_2	branched-chain amino acid transport system 2 carrier protein	>UniRef90_A0A160WBD5 Branched-chain amino acid transport system carrier protein n=61 Tax=Clostridiales TaxID=186802 RepID=A0A160WBD5_CLODI	Clostridioides difficile (Peptoclostridium difficile)
NCKUH21_01166	728	0.124	0	nrdZ	vitamin B12-dependent ribonucleoside-diphosphate reductase	>UniRef90_A0A160WAT1 Ribonucleoside-diphosphate reductase NrdZ n=65 Tax=Clostridiales TaxID=186802 RepID=A0A160WAT1_CLODI	Clostridioides difficile (Peptoclostridium difficile)
NCKUH21_01167	254	0.14	0	rnhB	ribonuclease HII	>UniRef90_Q18BC9 Ribonuclease HII n=41 Tax=Clostridiales TaxID=186802 RepID=RNH2_PEPD6	Peptoclostridium difficile (strain 630) (Clostridium difficile)
NCKUH21_01168	337	0.08	0	hmo_1	4-hydroxymandelate oxidase	>UniRef90_A0A161KVN9 Alpha-hydroxy-acid oxidizing enzyme n=43 Tax=Clostridiales TaxID=186802 RepID=A0A161KVN9_CLODI	Clostridioides difficile (Peptoclostridium difficile)
NCKUH21_01169	81	0.212	0		hypothetical protein	>UniRef90_C9YKK2 Uncharacterized protein n=22 Tax=Clostridiales TaxID=186802 RepID=C9YKK2_PEPDR	Peptoclostridium difficile (strain R20291) (Clostridium difficile)
NCKUH21_01170	164	0.177	0	carD_5	RNA polymerase-binding transcription factor CarD	>UniRef90_A0A160XJ58 RNA polymerase-binding transcription factor CarD n=6 Tax=Clostridiales TaxID=186802 RepID=A0A160XJ58_CLODI
NCKUH21_01171	353	0.15	0		hypothetical protein	>UniRef90_T3DEA0 ABC-2 transporter family protein n=9 Tax=Clostridiales TaxID=186802 RepID=T3DEA0_CLODI	Clostridioides difficile CD160
NCKUH21_01172	364	0.146	0		hypothetical protein	>UniRef90_U3XSG6 ABC-type transport system, multidrug-family permease n=7 Tax=Clostridiales TaxID=186802 RepID=U3XSG6_CLODI	Clostridioides difficile E15
NCKUH21_01173	310	0.138	0	ybhF_2	putative ABC transporter ATP-binding protein YbhF	>UniRef90_A0A1R7DMF8 ABC transporter, ATP-binding protein n=52 Tax=Clostridiales TaxID=186802 RepID=A0A1R7DMF8_CLODI
NCKUH21_01174	213	0.178	0	liaR	transcriptional regulatory protein LiaR	>UniRef90_A0A031WEW3 DNA-binding response regulator n=36 Tax=Clostridiales TaxID=186802 RepID=A0A031WEW3_CLODI	Clostridioides difficile (Peptoclostridium difficile)
NCKUH21_01175	385	0.159	0	liaS_1	sensor histidine kinase LiaS	>UniRef90_A0A171A2V2 Sensor histidine kinase LiaS n=16 Tax=Clostridiales TaxID=186802 RepID=A0A171A2V2_CLODI	Clostridioides difficile (Peptoclostridium difficile)
NCKUH21_01176	113	0.214	0		hypothetical protein	>UniRef90_C9YKK9 UPF0102 protein CDR20291_1111 n=7 Tax=Clostridiales TaxID=186802 RepID=C9YKK9_PEPDR	Peptoclostridium difficile (strain R20291) (Clostridium difficile)
NCKUH21_01177	532	0.131	0	comM	competence protein ComM	>UniRef90_A0A0N1HV15 Magnesium chelatase n=58 Tax=Clostridiales TaxID=186802 RepID=A0A0N1HV15_CLODI	Clostridioides difficile (Peptoclostridium difficile)
NCKUH21_01178	365	0.105	0	dprA	DNA processing protein DprA	>UniRef90_T3DH16 DNA protecting protein DprA n=75 Tax=Clostridiales TaxID=186802 RepID=T3DH16_CLODI	Clostridioides difficile CD160
NCKUH21_01179	694	0.138	0	topA	DNA topoisomerase 1	>UniRef90_G6BMM8 DNA topoisomerase 1 n=48 Tax=Clostridiales TaxID=186802 RepID=G6BMM8_CLODI	Clostridioides difficile 050-P50-2011
NCKUH21_01180	260	0.136	0	codY	GTP-sensing transcriptional pleiotropic repressor CodY	>UniRef90_A0A031WD25 GTP-sensing transcriptional pleiotropic repressor CodY n=31 Tax=Clostridiales TaxID=186802 RepID=A0A031WD25_CLODI	Clostridioides difficile (Peptoclostridium difficile)
NCKUH21_01181	420	0.121	0		putative AAA domain-containing protein	>UniRef90_A0A069AVI3 DNA-dependent ATPase n=51 Tax=Clostridiales TaxID=186802 RepID=A0A069AVI3_CLODI	Clostridioides difficile (Peptoclostridium difficile)
NCKUH21_01182	255	0.169	0		hypothetical protein	>UniRef90_A0A031WD91 GNAT family N-acetyltransferase n=35 Tax=Clostridiales TaxID=186802 RepID=A0A031WD91_CLODI	Clostridioides difficile (Peptoclostridium difficile)
NCKUH21_01183	147	0.134	0	cymR	HTH-type transcriptional regulator CymR	>UniRef90_A0A031WDR1 AsnC family transcriptional regulator n=20 Tax=Clostridiales TaxID=186802 RepID=A0A031WDR1_CLODI	Clostridioides difficile (Peptoclostridium difficile)
NCKUH21_01184	396	0.106	0	iscS_2	cysteine desulfurase IscS	>UniRef90_A0A170VTQ6 Cysteine desulfurase IscS n=34 Tax=Clostridiales TaxID=186802 RepID=A0A170VTQ6_CLODI	Clostridioides difficile (Peptoclostridium difficile)
NCKUH21_01185	145	0.094	0	iscU	iron-sulfur cluster assembly scaffold protein IscU	>UniRef90_A0A031WD20 Fe-S cluster assembly scaffold protein NifU n=29 Tax=Clostridiales TaxID=186802 RepID=A0A031WD20_CLODI	Clostridioides difficile (Peptoclostridium difficile)
NCKUH21_01186	358	0.114	0	mnmA	tRNA-specific 2-thiouridylase MnmA	>UniRef90_Q18BE2 tRNA-specific 2-thiouridylase MnmA n=51 Tax=Clostridiales TaxID=186802 RepID=MNMA_PEPD6	Peptoclostridium difficile (strain 630) (Clostridium difficile)
NCKUH21_01188	878	0.11	0	alaS_1	alanine--tRNA ligase	>UniRef90_Q18BE7 Alanine--tRNA ligase n=43 Tax=Clostridiales TaxID=186802 RepID=SYA_PEPD6	Peptoclostridium difficile (strain 630) (Clostridium difficile)
NCKUH21_01189	84	0.158	0		hypothetical protein	>UniRef90_Q18BE6 UPF0297 protein CD630_12830 n=19 Tax=Clostridiales TaxID=186802 RepID=Y1283_PEPD6	Peptoclostridium difficile (strain 630) (Clostridium difficile)
NCKUH21_01190	722	0.139	0		hypothetical protein	>UniRef90_T3DE76 Putative membrane protein n=49 Tax=Clostridiales TaxID=186802 RepID=T3DE76_CLODI	Clostridioides difficile CD160
NCKUH21_01191	140	0.126	0	yrrK	putative pre-16S rRNA nuclease	>UniRef90_Q18BF1 Putative pre-16S rRNA nuclease n=24 Tax=Clostridiales TaxID=186802 RepID=YQGF_PEPD6	Peptoclostridium difficile (strain 630) (Clostridium difficile)
NCKUH21_01192	94	0.13	0		hypothetical protein	>UniRef90_Q18BF0 UPF0473 protein CD630_12860 n=21 Tax=Clostridiales TaxID=186802 RepID=Y1286_PEPD6	Peptoclostridium difficile (strain 630) (Clostridium difficile)
NCKUH21_01193	151	0.176	0	fur	ferric uptake regulation protein	>UniRef90_A0A031WD82 Ferric uptake regulation protein n=26 Tax=Clostridiales TaxID=186802 RepID=A0A031WD82_CLODI	Clostridioides difficile (Peptoclostridium difficile)
NCKUH21_01194	244	0.125	0		hypothetical protein	>UniRef90_A0A069AVA1 Hydrolase n=28 Tax=Clostridiales TaxID=186802 RepID=A0A069AVA1_CLODI	Clostridioides difficile (Peptoclostridium difficile)
NCKUH21_01195	557	0.159	0	rnjA	ribonuclease J1	>UniRef90_A0A160Y4B4 Ribonuclease J n=45 Tax=Clostridiales TaxID=186802 RepID=A0A160Y4B4_CLODI	Clostridioides difficile (Peptoclostridium difficile)
NCKUH21_01196	65	0.095	0		hypothetical protein	>UniRef90_G6BML2 Uncharacterized protein n=24 Tax=Clostridiales TaxID=186802 RepID=G6BML2_CLODI	Clostridioides difficile 050-P50-2011
NCKUH21_01197	386	0.134	0	dacF_2	D-alanyl-D-alanine carboxypeptidase DacF	>UniRef90_A0A161KF88 D-alanyl-D-alanine carboxypeptidase n=35 Tax=Clostridiales TaxID=186802 RepID=A0A161KF88_CLODI	Clostridioides difficile (Peptoclostridium difficile)
NCKUH21_01198	139	0.148	0		hypothetical protein	>UniRef90_A0A031WD78 Uncharacterized protein n=23 Tax=Clostridiales TaxID=186802 RepID=A0A031WD78_CLODI	Clostridioides difficile (Peptoclostridium difficile)
NCKUH21_01199	277	0.18	0	rhaS_1	HTH-type transcriptional activator RhaS	>UniRef90_C9YKN1 AraC-family transcriptional regulator n=34 Tax=Clostridiales TaxID=186802 RepID=C9YKN1_PEPDR	Peptoclostridium difficile (strain R20291) (Clostridium difficile)
NCKUH21_01200	197	0.134	0		hypothetical protein	>UniRef90_C9YKN2 Putative membrane-associated peptidase n=40 Tax=Peptostreptococcaceae TaxID=186804 RepID=C9YKN2_PEPDR	Peptoclostridium difficile (strain R20291) (Clostridium difficile)
NCKUH21_01201	238	0.154	0	scpA_1	segregation and condensation protein A	>UniRef90_A0A0N1IC09 Segregation and condensation protein A n=40 Tax=Clostridiales TaxID=186802 RepID=A0A0N1IC09_CLODI	Clostridioides difficile (Peptoclostridium difficile)
NCKUH21_01202	178	0.194	0	scpB	segregation and condensation protein B	>UniRef90_Q18BG3 Segregation and condensation protein B n=34 Tax=Clostridiales TaxID=186802 RepID=SCPB_PEPD6	Peptoclostridium difficile (strain 630) (Clostridium difficile)
NCKUH21_01203	208	0.149	0		hypothetical protein	>UniRef90_A0A031WD74 Uncharacterized protein n=14 Tax=Clostridioides difficile TaxID=1496 RepID=A0A031WD74_CLODI	Clostridioides difficile (Peptoclostridium difficile)
NCKUH21_01204	141	0.13	0	ytfJ	putative spore protein YtfJ	>UniRef90_A0A069ASF5 Sporulation protein YtfJ n=23 Tax=Clostridiales TaxID=186802 RepID=A0A069ASF5_CLODI	Clostridioides difficile (Peptoclostridium difficile)
NCKUH21_01205	145	0.147	0		hypothetical protein	>UniRef90_A0A031WET2 MarR family transcriptional regulator n=25 Tax=Clostridiales TaxID=186802 RepID=A0A031WET2_CLODI	Clostridioides difficile (Peptoclostridium difficile)
NCKUH21_01206	482	0.134	0	pepA	cytosol aminopeptidase	>UniRef90_A0A069A6S8 Probable cytosol aminopeptidase n=70 Tax=Clostridiales TaxID=186802 RepID=A0A069A6S8_CLODI	Clostridioides difficile (Peptoclostridium difficile)
NCKUH21_01207	221	0.17	0		hypothetical protein	>UniRef90_T3DH04 Integral membrane family protein n=51 Tax=Clostridiales TaxID=186802 RepID=T3DH04_CLODI	Clostridioides difficile CD160
NCKUH21_01208	45	0.209	0		hypothetical protein	>UniRef90_A0A069ANL9 Uncharacterized protein n=19 Tax=Clostridiales TaxID=186802 RepID=A0A069ANL9_CLODI	Clostridioides difficile (Peptoclostridium difficile)
NCKUH21_01209	105	0.13	0		hypothetical protein	>UniRef90_D5S2Q4 Nucleotide pyrophosphohydrolase domain protein n=27 Tax=Clostridiales TaxID=186802 RepID=D5S2Q4_CLODI	Clostridioides difficile NAP07
NCKUH21_01210	244	0.12	0	cobB	NAD-dependent protein deacetylase	>UniRef90_A0A031WDP3 NAD-dependent protein deacetylase n=34 Tax=Clostridiales TaxID=186802 RepID=A0A031WDP3_CLODI	Clostridioides difficile (Peptoclostridium difficile)
NCKUH21_01211	606	0.14	0	lytD	beta-N-acetylglucosaminidase	>UniRef90_Q5S4P9 Acd n=62 Tax=Clostridiales TaxID=186802 RepID=Q5S4P9_PEPD6	Peptoclostridium difficile (strain 630) (Clostridium difficile)
NCKUH21_01212	1431	0.151	0	polC_1	DNA polymerase III PolC-type	>UniRef90_A0A160XHT6 DNA polymerase III PolC-type n=73 Tax=Clostridiales TaxID=186802 RepID=A0A160XHT6_CLODI	Clostridioides difficile (Peptoclostridium difficile)
NCKUH21_01213	152	0.1	0	rimP	ribosome maturation factor RimP	>UniRef90_Q18BH3 Ribosome maturation factor RimP n=24 Tax=Clostridiales TaxID=186802 RepID=RIMP_PEPD6	Peptoclostridium difficile (strain 630) (Clostridium difficile)
NCKUH21_01214	383	0.127	0	nusA	transcription termination/antitermination protein NusA	>UniRef90_A0A031WD65 Transcription termination/antitermination protein NusA n=31 Tax=Clostridiales TaxID=186802 RepID=A0A031WD65_CLODI	Clostridioides difficile (Peptoclostridium difficile)
NCKUH21_01215	90	0.112	0		hypothetical protein	>UniRef90_A0A069A9U8 Nucleic acid-binding protein n=22 Tax=Clostridiales TaxID=186802 RepID=A0A069A9U8_CLODI	Clostridioides difficile (Peptoclostridium difficile)
NCKUH21_01216	102	0.118	0	rplGA	putative ribosomal protein YlxQ	>UniRef90_A0A160XJ97 Putative ribosomal protein YlxQ n=21 Tax=Clostridiales TaxID=186802 RepID=A0A160XJ97_CLODI
NCKUH21_01217	645	0.094	0	infB	translation initiation factor IF-2	>UniRef90_Q18BH4 Translation initiation factor IF-2 n=41 Tax=Clostridiales TaxID=186802 RepID=IF2_PEPD6	Peptoclostridium difficile (strain 630) (Clostridium difficile)
NCKUH21_01218	125	0.074	0	rbfA	ribosome-binding factor A	>UniRef90_Q18BH6 Ribosome-binding factor A n=28 Tax=Clostridiales TaxID=186802 RepID=RBFA_PEPD6	Peptoclostridium difficile (strain 630) (Clostridium difficile)
NCKUH21_01219	323	0.127	0	nrnA	bifunctional oligoribonuclease and PAP phosphatase NrnA	>UniRef90_UPI0005AAA70E RNA-binding protein n=1 Tax=[Clostridium] dakarense TaxID=1301100 RepID=UPI0005AAA70E
NCKUH21_01220	300	0.129	0	truB	tRNA pseudouridine synthase B	>UniRef90_Q18BH7 tRNA pseudouridine synthase B n=30 Tax=Clostridiales TaxID=186802 RepID=TRUB_PEPD6	Peptoclostridium difficile (strain 630) (Clostridium difficile)
NCKUH21_01221	308	0.177	0	ribF	riboflavin biosynthesis protein RibF	>UniRef90_A0A031WFP5 Riboflavin biosynthesis protein n=31 Tax=Clostridiales TaxID=186802 RepID=A0A031WFP5_CLODI	Clostridioides difficile (Peptoclostridium difficile)
NCKUH21_01222	84	0.132	0	rpsO	30S ribosomal protein S15	>UniRef90_Q18BI0 30S ribosomal protein S15 n=36 Tax=root TaxID=1 RepID=RS15_PEPD6	Peptoclostridium difficile (strain 630) (Clostridium difficile)
NCKUH21_01223	280	0.142	0		degV domain-containing protein	>UniRef90_A0A031WHA5 6-phosphogluconate dehydratase n=40 Tax=Clostridiales TaxID=186802 RepID=A0A031WHA5_CLODI	Clostridioides difficile (Peptoclostridium difficile)
NCKUH21_01224	702	0.103	0	pnp	polyribonucleotide nucleotidyltransferase	>UniRef90_Q18BI4 Polyribonucleotide nucleotidyltransferase n=53 Tax=Clostridiales TaxID=186802 RepID=PNP_PEPD6	Peptoclostridium difficile (strain 630) (Clostridium difficile)
NCKUH21_01225	246	0.177	0	pgdA_1	peptidoglycan-N-acetylglucosamine deacetylase	>UniRef90_A0A1R6SSR8 Polysaccharide deacetylase n=33 Tax=Clostridiales TaxID=186802 RepID=A0A1R6SSR8_CLODI
NCKUH21_01226	414	0.182	0		putative zinc protease	>UniRef90_A0A069A9W8 Peptidase M16 n=49 Tax=Clostridiales TaxID=186802 RepID=A0A069A9W8_CLODI	Clostridioides difficile (Peptoclostridium difficile)
NCKUH21_01227	80	0.192	0		hypothetical protein	>UniRef90_A0A031WG51 PRC-barrel domain protein n=18 Tax=Clostridiales TaxID=186802 RepID=A0A031WG51_CLODI	Clostridioides difficile (Peptoclostridium difficile)
NCKUH21_01228	406	0.122	0	lysC_1	aspartokinase	>UniRef90_C9YKR1 Aspartokinase n=31 Tax=Clostridiales TaxID=186802 RepID=C9YKR1_PEPDR	Peptoclostridium difficile (strain R20291) (Clostridium difficile)
NCKUH21_01229	243	0.101	0	tepA	translocation-enhancing protein TepA	>UniRef90_A0A031WFI3 ATP-dependent Clp protease proteolytic subunit n=34 Tax=Clostridiales TaxID=186802 RepID=A0A031WFI3_CLODI	Clostridioides difficile (Peptoclostridium difficile)
NCKUH21_01230	802	0.125	0	spoIIIE	DNA translocase SpoIIIE	>UniRef90_A0A031WF60 Cell division protein FtsK n=55 Tax=Clostridiales TaxID=186802 RepID=A0A031WF60_CLODI	Clostridioides difficile (Peptoclostridium difficile)
NCKUH21_01231	351	0.136	0	selU	tRNA 2-selenouridine synthase	>UniRef90_T3DD71 tRNA 2-selenouridine synthase n=42 Tax=Clostridiales TaxID=186802 RepID=T3DD71_CLODI	Clostridioides difficile CD160
NCKUH21_01232	443	0.13	0	rimO_2	ribosomal protein S12 methylthiotransferase RimO	>UniRef90_Q18BJ2 Ribosomal protein S12 methylthiotransferase RimO n=48 Tax=Clostridiales TaxID=186802 RepID=RIMO_PEPD6	Peptoclostridium difficile (strain 630) (Clostridium difficile)
NCKUH21_01233	179	0.158	0	pgsA_2	CDP-diacylglycerol--glycerol-3-phosphate 3-phosphatidyltransferase	>UniRef90_A0A069A5I8 CDP-diacylglycerol--glycerol-3-phosphate 3-phosphatidyltransferase n=34 Tax=Clostridiales TaxID=186802 RepID=A0A069A5I8_CLODI	Clostridioides difficile (Peptoclostridium difficile)
NCKUH21_01234	347	0.103	0	recA	protein RecA	>UniRef90_Q18BJ4 Protein RecA n=33 Tax=Clostridiales TaxID=186802 RepID=RECA_PEPD6	Peptoclostridium difficile (strain 630) (Clostridium difficile)
NCKUH21_01235	519	0.13	0	rny_1	ribonuclease Y	>UniRef90_Q18BJ3 Ribonuclease Y n=43 Tax=Clostridiales TaxID=186802 RepID=RNY_PEPD6	Peptoclostridium difficile (strain 630) (Clostridium difficile)
NCKUH21_01236	592	0.183	0		hypothetical protein	>UniRef90_Q18BJ7 DNA helicase n=44 Tax=Clostridiales TaxID=186802 RepID=Q18BJ7_PEPD6	Peptoclostridium difficile (strain 630) (Clostridium difficile)
NCKUH21_01237	175	0.112	0	spsB_3	signal peptidase IB	>UniRef90_A0A160WYG9 Signal peptidase I n=39 Tax=Clostridiales TaxID=186802 RepID=A0A160WYG9_CLODI	Clostridioides difficile (Peptoclostridium difficile)
NCKUH21_01238	273	0.139	0	uppP_1	undecaprenyl-diphosphatase	>UniRef90_Q18BJ5 Undecaprenyl-diphosphatase 1 n=36 Tax=Clostridiales TaxID=186802 RepID=UPPP1_PEPD6	Peptoclostridium difficile (strain 630) (Clostridium difficile)
NCKUH21_01239	301	0.141	0	xerD_2	tyrosine recombinase XerD	>UniRef90_A0A0N1HR01 Tyrosine recombinase XerD n=29 Tax=Clostridiales TaxID=186802 RepID=A0A0N1HR01_CLODI	Clostridioides difficile (Peptoclostridium difficile)
NCKUH21_01240	480	0.142	0	purB	adenylosuccinate lyase	>UniRef90_A0A069ABD8 Adenylosuccinate lyase n=55 Tax=Clostridiales TaxID=186802 RepID=A0A069ABD8_CLODI	Clostridioides difficile (Peptoclostridium difficile)
NCKUH21_01241	149	0.123	0		putative HTH-type transcriptional regulator	>UniRef90_A0A031WG40 MarR family transcriptional regulator n=31 Tax=Clostridiales TaxID=186802 RepID=A0A031WG40_CLODI	Clostridioides difficile (Peptoclostridium difficile)
NCKUH21_01242	524	0.103	0	malX_1	PTS system maltose-specific EIICB component	>UniRef90_U3XWQ2 PTS system, glucose-like IIBC component n=50 Tax=Clostridiales TaxID=186802 RepID=U3XWQ2_CLODI	Clostridioides difficile E15
NCKUH21_01243	249	0.124	0	rpiR	HTH-type transcriptional regulator RpiR	>UniRef90_A0A160WB33 HTH-type transcriptional regulator RpiR n=16 Tax=Clostridiales TaxID=186802 RepID=A0A160WB33_CLODI	Clostridioides difficile (Peptoclostridium difficile)
NCKUH21_01244	447	0.117	0	pagL	phospho-alpha-glucosidase PagL	>UniRef90_A0A160WB43 Phospho-alpha-glucosidase PagL n=39 Tax=Clostridiales TaxID=186802 RepID=A0A160WB43_CLODI	Clostridioides difficile (Peptoclostridium difficile)
NCKUH21_01245	397	0.144	0		aspartate aminotransferase	>UniRef90_A0A031WH88 Aminotransferase n=27 Tax=Clostridiales TaxID=186802 RepID=A0A031WH88_CLODI	Clostridioides difficile (Peptoclostridium difficile)
NCKUH21_01246	315	0.161	0	galT	galactose-1-phosphate uridylyltransferase	>UniRef90_A0A160WU90 Galactose-1-phosphate uridylyltransferase n=30 Tax=Clostridiales TaxID=186802 RepID=A0A160WU90_CLODI	Clostridioides difficile (Peptoclostridium difficile)
NCKUH21_01247	249	0.142	0	exoA	exodeoxyribonuclease	>UniRef90_A0A161KSP3 Exodeoxyribonuclease n=35 Tax=Clostridiales TaxID=186802 RepID=A0A161KSP3_CLODI	Clostridioides difficile (Peptoclostridium difficile)
NCKUH21_01248	257	0.182	0		hypothetical protein	>UniRef90_A0A1R4N9U0 DNA polymerase III polC-type n=35 Tax=Clostridiales TaxID=186802 RepID=A0A1R4N9U0_CLODI
NCKUH21_01249	631	0.151	0	glnA	glutamine synthetase	>UniRef90_A0A069ADY9 Glutamine synthetase n=39 Tax=Clostridiales TaxID=186802 RepID=A0A069ADY9_CLODI	Clostridioides difficile (Peptoclostridium difficile)
NCKUH21_01250	372	0.114	0	ugtP_2	processive diacylglycerol beta-glucosyltransferase	>UniRef90_A0A160WYM3 Cell wall biosynthesis protein [Clostridium difficile 630] n=34 Tax=Clostridiales TaxID=186802 RepID=A0A160WYM3_CLODI	Clostridioides difficile (Peptoclostridium difficile)
NCKUH21_01251	109	0.16	0		hypothetical protein	>UniRef90_D5S2L5 Transcriptional regulator, PadR family n=19 Tax=Clostridiales TaxID=186802 RepID=D5S2L5_CLODI	Clostridioides difficile NAP07
NCKUH21_01252	351	0.152	0		hypothetical protein	>UniRef90_A0A069ACK8 Uncharacterized protein n=36 Tax=Clostridiales TaxID=186802 RepID=A0A069ACK8_CLODI	Clostridioides difficile (Peptoclostridium difficile)
NCKUH21_01253	355	0.168	0		hypothetical protein	>UniRef90_U3XTI8 Uncharacterized protein n=49 Tax=Clostridiales TaxID=186802 RepID=U3XTI8_CLODI	Clostridioides difficile E15
NCKUH21_01254	177	0.157	0		hypothetical protein	>UniRef90_A0A0J0UBG0 Lipoprotein n=31 Tax=Clostridiales TaxID=186802 RepID=A0A0J0UBG0_CLOSO	Paeniclostridium sordellii 8483
NCKUH21_01255	234	0.149	0	yxlF_3	putative ABC transporter ATP-binding protein YxlF	>UniRef90_A0A161KQR2 ABC-type transportsystem,lantibiotic/multidrug-family ATP-binding protein n=40 Tax=Clostridiales TaxID=186802 RepID=A0A161KQR2_CLODI	Clostridioides difficile (Peptoclostridium difficile)
NCKUH21_01256	237	0.131	0		hypothetical protein	>UniRef90_A0A069A5M5 ABC-type transport system, lantibiotic/multidrug-family permease n=47 Tax=Clostridiales TaxID=186802 RepID=A0A069A5M5_CLODI	Clostridioides difficile (Peptoclostridium difficile)
NCKUH21_01257	251	0.114	0		hypothetical protein	>UniRef90_A0A069AEV6 ABC-type transport system, lantibiotic/multidrug-family permease n=48 Tax=Clostridiales TaxID=186802 RepID=A0A069AEV6_CLODI	Clostridioides difficile (Peptoclostridium difficile)
NCKUH21_01258	461	0.126	0	resE_3	sensor histidine kinase ResE	>UniRef90_A0A160WQQ9 Sensor protein SphS n=71 Tax=Clostridiales TaxID=186802 RepID=A0A160WQQ9_CLODI	Clostridioides difficile (Peptoclostridium difficile)
NCKUH21_01259	272	0.14	0	pdxK	pyridoxine/pyridoxal/pyridoxamine kinase	>UniRef90_A0A160Y4H0 Pyridoxal kinase n=41 Tax=Clostridiales TaxID=186802 RepID=A0A160Y4H0_CLODI	Clostridioides difficile (Peptoclostridium difficile)
NCKUH21_01260	383	0.209	0		hypothetical protein	>UniRef90_C9YKU4 Putative exported protein n=45 Tax=Clostridiales TaxID=186802 RepID=C9YKU4_PEPDR	Peptoclostridium difficile (strain R20291) (Clostridium difficile)
NCKUH21_01261	65	0.156	0	cspA	cold shock protein CspA	>UniRef90_A0A031WFD5 Cold shock protein CspA n=25 Tax=Clostridiales TaxID=186802 RepID=A0A031WFD5_CLODI	Clostridioides difficile (Peptoclostridium difficile)
NCKUH21_01262	141	0.167	0	guaB_1	inosine-5'-monophosphate dehydrogenase	>UniRef90_G6BME6 CBS domain protein n=21 Tax=Clostridiales TaxID=186802 RepID=G6BME6_CLODI	Clostridioides difficile 050-P50-2011
NCKUH21_01263	250	0.106	0	cbf2	putative peptidyl-prolyl cis-trans isomerase Cbf2	>UniRef90_A0A0N1P7D7 Peptidylprolyl isomerase n=29 Tax=Clostridiales TaxID=186802 RepID=A0A0N1P7D7_CLODI	Clostridioides difficile (Peptoclostridium difficile)
NCKUH21_01264	137	0.215	0		hypothetical protein	>UniRef90_A0A125V4N0 Uncharacterized protein n=25 Tax=Clostridiales TaxID=186802 RepID=A0A125V4N0_CLODI	Clostridioides difficile ATCC 9689 = DSM 1296
NCKUH21_01265	167	0.2	0		hypothetical protein	>UniRef90_T3DH25 Uncharacterized protein n=28 Tax=Clostridiales TaxID=186802 RepID=T3DH25_CLODI	Clostridioides difficile CD160
NCKUH21_01266	105	0.152	0	immR_1	HTH-type transcriptional regulator ImmR	>UniRef90_A0A1R2EKA7 HTH-type transcriptional regulator immR n=28 Tax=Clostridiales TaxID=186802 RepID=A0A1R2EKA7_CLODI
NCKUH21_01267	64	0.145	0	sinR_1	HTH-type transcriptional regulator SinR	>UniRef90_A0A1R6UFH9 Phage regulatory protein n=30 Tax=Clostridiales TaxID=186802 RepID=A0A1R6UFH9_CLODI
NCKUH21_01268	145	0.187	0		hypothetical protein	>UniRef90_C9YKV2 Uncharacterized protein n=33 Tax=Clostridiales TaxID=186802 RepID=C9YKV2_PEPDR	Peptoclostridium difficile (strain R20291) (Clostridium difficile)
NCKUH21_01269	146	0.175	0		hypothetical protein	>UniRef90_C9YKV3 Uncharacterized protein n=47 Tax=Clostridiales TaxID=186802 RepID=C9YKV3_PEPDR	Peptoclostridium difficile (strain R20291) (Clostridium difficile)
NCKUH21_01270	353	0.13	0		hypothetical protein	>UniRef90_A0A1Q9BL85 Phage tail sheath protein n=56 Tax=Clostridiales TaxID=186802 RepID=A0A1Q9BL85_CLODI
NCKUH21_01271	141	0.121	0	xkdM_1	phage-like element PBSX protein XkdM	>UniRef90_A0A170Y494 Phage-like element PBSX protein XkdM n=29 Tax=Clostridiales TaxID=186802 RepID=A0A170Y494_CLODI	Clostridioides difficile (Peptoclostridium difficile)
NCKUH21_01272	147	0.149	0		hypothetical protein	>UniRef90_A0A069A730 Phage portal protein n=31 Tax=Clostridiales TaxID=186802 RepID=A0A069A730_CLODI	Clostridioides difficile (Peptoclostridium difficile)
NCKUH21_01273	54	0.22	0		hypothetical protein	>UniRef90_A0A069AVH6 Uncharacterized protein n=27 Tax=Clostridiales TaxID=186802 RepID=A0A069AVH6_CLODI	Clostridioides difficile (Peptoclostridium difficile)
NCKUH21_01274	816	0.146	0		hypothetical protein	>UniRef90_C9YKV8 Putative phage protein n=62 Tax=Clostridiales TaxID=186802 RepID=C9YKV8_PEPDR	Peptoclostridium difficile (strain R20291) (Clostridium difficile)
NCKUH21_01275	139	0.119	0		hypothetical protein	>UniRef90_A0A1R2EK82 Phage-like element pbsx protein xkdP n=24 Tax=Clostridiales TaxID=186802 RepID=A0A1R2EK82_CLODI
NCKUH21_01276	508	0.141	0	iap_1	putative endopeptidase p60	>UniRef90_A0A1R4YJL2 Phage cell wall hydrolase n=47 Tax=Clostridiales TaxID=186802 RepID=A0A1R4YJL2_CLODI
NCKUH21_01277	107	0.155	0		hypothetical protein	>UniRef90_J9QE86 Uncharacterized protein n=37 Tax=root TaxID=1 RepID=J9QE86_9CAUD	Clostridium phage phiMMP04
NCKUH21_01278	141	0.201	0		hypothetical protein	>UniRef90_A0A069AE46 DNA-packaging protein n=27 Tax=Clostridiales TaxID=186802 RepID=A0A069AE46_CLODI	Clostridioides difficile (Peptoclostridium difficile)
NCKUH21_01279	349	0.134	0		hypothetical protein	>UniRef90_C9YKW3 Phage protein n=50 Tax=Clostridiales TaxID=186802 RepID=C9YKW3_PEPDR	Peptoclostridium difficile (strain R20291) (Clostridium difficile)
NCKUH21_01280	231	0.157	0		hypothetical protein	>UniRef90_C9YKW4 Phage protein n=37 Tax=Clostridiales TaxID=186802 RepID=C9YKW4_PEPDR	Peptoclostridium difficile (strain R20291) (Clostridium difficile)
NCKUH21_01281	327	0.118	0		hypothetical protein	>UniRef90_A0A160WAF4 Putative phage tail fiber protein n=32 Tax=Clostridiales TaxID=186802 RepID=A0A160WAF4_CLODI	Clostridioides difficile (Peptoclostridium difficile)
NCKUH21_01282	1724	0.129	0		hypothetical protein	>UniRef90_A0A0N1P868 Beta-lactamase n=32 Tax=Clostridiales TaxID=186802 RepID=A0A0N1P868_CLODI	Clostridioides difficile (Peptoclostridium difficile)
NCKUH21_01283	116	0.115	0		hypothetical protein	>UniRef90_A0A069A5Q8 Uncharacterized protein n=32 Tax=Clostridiales TaxID=186802 RepID=A0A069A5Q8_CLODI	Clostridioides difficile (Peptoclostridium difficile)
NCKUH21_01284	85	0.138	0		hypothetical protein	>UniRef90_T4HSE6 Uncharacterized protein n=21 Tax=Clostridiales TaxID=186802 RepID=T4HSE6_CLODI	Clostridioides difficile Y384
NCKUH21_01285	150	0.222	0		hypothetical protein	>UniRef90_U3V6Z0 Uncharacterized protein n=31 Tax=Clostridiales TaxID=186802 RepID=U3V6Z0_CLODI	Clostridioides difficile E1
NCKUH21_01286	138	0.185	0	immR_2	HTH-type transcriptional regulator ImmR	>UniRef90_A0A1R7EC62 HTH-type transcriptional regulator immR n=30 Tax=Clostridiales TaxID=186802 RepID=A0A1R7EC62_CLODI
NCKUH21_01287	68	0.136	0		hypothetical protein	>UniRef90_A0A031WFA6 DNA-binding helix-turn-helix protein n=22 Tax=Clostridiales TaxID=186802 RepID=A0A031WFA6_CLODI	Clostridioides difficile (Peptoclostridium difficile)
NCKUH21_01288	68	0.167	0		hypothetical protein	>UniRef90_C9YKX2 Uncharacterized protein n=27 Tax=Clostridiales TaxID=186802 RepID=C9YKX2_PEPDR	Peptoclostridium difficile (strain R20291) (Clostridium difficile)
NCKUH21_01289	131	0.168	0	xre_2	HTH-type transcriptional regulator Xre	>UniRef90_A0A1R2ES37 HTH-type transcriptional regulator immR n=33 Tax=Clostridiales TaxID=186802 RepID=A0A1R2ES37_CLODI
NCKUH21_01290	829	0.154	0	bmr3	multidrug resistance protein 3	>UniRef90_A0A160Y0J4 Multidrug resistance protein 3 n=69 Tax=Clostridiales TaxID=186802 RepID=A0A160Y0J4_CLODI	Clostridioides difficile (Peptoclostridium difficile)
NCKUH21_01291	179	0.171	0	slmA_1	nucleoid occlusion factor SlmA	>UniRef90_A0A031WH12 TetR family transcriptional regulator n=34 Tax=Clostridiales TaxID=186802 RepID=A0A031WH12_CLODI	Clostridioides difficile (Peptoclostridium difficile)
NCKUH21_01292	503	0.128	0	glpK_2	glycerol kinase	>UniRef90_C9YKX6 Glycerol kinase n=54 Tax=Clostridiales TaxID=186802 RepID=C9YKX6_PEPDR	Peptoclostridium difficile (strain R20291) (Clostridium difficile)
NCKUH21_01293	208	0.171	0		hypothetical protein	>UniRef90_A0A031WEX4 Transcriptional regulator, GntR family n=29 Tax=Clostridiales TaxID=186802 RepID=A0A031WEX4_CLODI	Clostridioides difficile (Peptoclostridium difficile)
NCKUH21_01294	262	0.129	0		hypothetical protein	>UniRef90_Q18BQ3 UPF0271 protein CD630_13840 n=52 Tax=Clostridiales TaxID=186802 RepID=Y1384_PEPD6	Peptoclostridium difficile (strain 630) (Clostridium difficile)
NCKUH21_01295	405	0.074	0	mntH	divalent metal cation transporter MntH	>UniRef90_T3DDS5 Natural resistance-associated macrophage family protein n=32 Tax=Clostridiales TaxID=186802 RepID=T3DDS5_CLODI	Clostridioides difficile CD160
NCKUH21_01296	230	0.156	0	kipI	kinase A inhibitor	>UniRef90_A0A160VZC8 Allophanate hydrolase n=34 Tax=Clostridiales TaxID=186802 RepID=A0A160VZC8_CLODI	Clostridioides difficile (Peptoclostridium difficile)
NCKUH21_01297	327	0.131	0	kipA	kipI antagonist	>UniRef90_A0A031WF93 KipI antagonist n=47 Tax=Clostridiales TaxID=186802 RepID=A0A031WF93_CLODI	Clostridioides difficile (Peptoclostridium difficile)
NCKUH21_01298	187	0.141	0	sutR_3	HTH-type transcriptional regulator SutR	>UniRef90_A0A1R2ES51 HTH-type transcriptional regulator PuuR n=34 Tax=Clostridiales TaxID=186802 RepID=A0A1R2ES51_CLODI
NCKUH21_01299	354	0.123	0		hydrophobic dipeptide epimerase	>UniRef90_A0A160X6K7 Chloromuconate cycloisomerase [Clostridium difficile 630] n=48 Tax=Clostridiales TaxID=186802 RepID=A0A160X6K7_CLODI	Clostridioides difficile (Peptoclostridium difficile)
NCKUH21_01300	385	0.101	0		hypothetical protein	>UniRef90_A0A0N1P8B5 Beta-carotene 15,15'-monooxygenase n=58 Tax=Clostridiales TaxID=186802 RepID=A0A0N1P8B5_CLODI	Clostridioides difficile (Peptoclostridium difficile)
NCKUH21_01301	697	0.136	0	cocE	cocaine esterase	>UniRef90_A0A160Y2F5 Cocaine esterase n=105 Tax=Clostridiales TaxID=186802 RepID=A0A160Y2F5_CLODI	Clostridioides difficile (Peptoclostridium difficile)
NCKUH21_01302	113	0.094	0	yabJ_1	2-iminobutanoate/2-iminopropanoate deaminase	>UniRef90_A0A160WZC0 Enamine/imine deaminase n=32 Tax=Clostridiales TaxID=186802 RepID=A0A160WZC0_CLODI	Clostridioides difficile (Peptoclostridium difficile)
NCKUH21_01303	295	0.145	0	ribN	riboflavin transporter	>UniRef90_A0A031WEW2 EamA family transporter n=33 Tax=Clostridiales TaxID=186802 RepID=A0A031WEW2_CLODI	Clostridioides difficile (Peptoclostridium difficile)
NCKUH21_01304	427	0.128	0	yteT	putative oxidoreductase YteT	>UniRef90_A0A161KBF5 Putative oxidoreductase YteT n=61 Tax=Clostridiales TaxID=186802 RepID=A0A161KBF5_CLODI	Clostridioides difficile (Peptoclostridium difficile)
NCKUH21_01305	116	0.165	0		hypothetical protein	>UniRef90_A0A0N1HWZ7 Uncharacterized protein n=13 Tax=Clostridiales TaxID=186802 RepID=A0A0N1HWZ7_CLODI	Clostridioides difficile (Peptoclostridium difficile)
NCKUH21_01306	263	0.11	0	dppA	D-aminopeptidase	>UniRef90_D5S2G0 D-stereospecific aminopeptidase n=37 Tax=Clostridiales TaxID=186802 RepID=D5S2G0_CLODI	Clostridioides difficile NAP07
NCKUH21_01307	157	0.164	0	trmO	tRNA (adenine(37)-N6)-methyltransferase	>UniRef90_A0A1R4UQ44 Putative methyltransferase, YaeB/AF_0241 family n=32 Tax=Clostridiales TaxID=186802 RepID=A0A1R4UQ44_CLODI
NCKUH21_01308	388	0.18	0	yxeP_2	putative hydrolase YxeP	>UniRef90_A0A1R4R8N0 Peptidase n=93 Tax=Clostridiales TaxID=186802 RepID=A0A1R4R8N0_CLODI
NCKUH21_01309	286	0.116	0	ykfA	putative murein peptide carboxypeptidase	>UniRef90_A0A160WQU4 LD-carboxypeptidase n=46 Tax=Clostridiales TaxID=186802 RepID=A0A160WQU4_CLODI	Clostridioides difficile (Peptoclostridium difficile)
NCKUH21_01310	196	0.201	0		hypothetical protein	>UniRef90_A0A031WFU0 Uncharacterized protein n=25 Tax=Clostridiales TaxID=186802 RepID=A0A031WFU0_CLODI	Clostridioides difficile (Peptoclostridium difficile)
NCKUH21_01311	210	0.121	0		hypothetical protein	>UniRef90_A0A069AE93 Isochorismatase n=34 Tax=Clostridiales TaxID=186802 RepID=A0A069AE93_CLODI	Clostridioides difficile (Peptoclostridium difficile)
NCKUH21_01312	242	0.158	0	glpQ_1	glycerophosphodiester phosphodiesterase	>UniRef90_A0A069AVM0 Glycerophosphoryl diester phosphodiesterase n=51 Tax=Clostridiales TaxID=186802 RepID=A0A069AVM0_CLODI	Clostridioides difficile (Peptoclostridium difficile)
NCKUH21_01313	728	0.149	0	grsB	gramicidin S synthase 2	>UniRef90_A0A160WBI8 Gramicidin S synthase 2 n=72 Tax=Clostridiales TaxID=186802 RepID=A0A160WBI8_CLODI	Clostridioides difficile (Peptoclostridium difficile)
NCKUH21_01314	641	0.09	0		hypothetical protein	>UniRef90_A0A031WFD3 OPT family oligopeptide transporter n=43 Tax=Clostridiales TaxID=186802 RepID=A0A031WFD3_CLODI	Clostridioides difficile (Peptoclostridium difficile)
NCKUH21_01315	114	0.14	0		hypothetical protein	>UniRef90_A0A031WFT3 Uncharacterized protein n=26 Tax=Clostridiales TaxID=186802 RepID=A0A031WFT3_CLODI	Clostridioides difficile (Peptoclostridium difficile)
NCKUH21_01316	661	0.138	0	ettA_1	energy-dependent translational throttle protein EttA	>UniRef90_T3DCT3 Heme ABC exporter, ATP-binding protein CcmA n=74 Tax=Clostridiales TaxID=186802 RepID=T3DCT3_CLODI	Clostridioides difficile CD160
NCKUH21_01317	259	0.116	0		hypothetical protein	>UniRef90_T3DFV8 D-alanyl-D-alanine carboxypeptidase family protein n=55 Tax=Clostridiales TaxID=186802 RepID=T3DFV8_CLODI	Clostridioides difficile CD160
NCKUH21_01318	481	0.168	0	lysN_2	2-aminoadipate transaminase	>UniRef90_A0A161KJX0 2-aminoadipate transaminase n=47 Tax=Clostridiales TaxID=186802 RepID=A0A161KJX0_CLODI	Clostridioides difficile (Peptoclostridium difficile)
NCKUH21_01319	298	0.104	0	ddl	D-alanine--D-alanine ligase	>UniRef90_A0A069AV54 D-alanine--D-alanine ligase n=32 Tax=Clostridiales TaxID=186802 RepID=A0A069AV54_CLODI	Clostridioides difficile (Peptoclostridium difficile)
NCKUH21_01320	417	0.122	0	cinA_1	putative competence-damage inducible protein	>UniRef90_Q18BS8 Putative competence-damage inducible protein n=49 Tax=Clostridiales TaxID=186802 RepID=CINA_PEPD6	Peptoclostridium difficile (strain 630) (Clostridium difficile)
NCKUH21_01321	258	0.102	0	ycsE_1	5-amino-6-(5-phospho-D-ribitylamino)uracil phosphatase YcsE	>UniRef90_A0A1R6ZVC1 Hydrolase n=41 Tax=Clostridiales TaxID=186802 RepID=A0A1R6ZVC1_CLODI
NCKUH21_01322	193	0.117	0		hypothetical protein	>UniRef90_A0A031WF61 Uncharacterized protein n=26 Tax=Clostridiales TaxID=186802 RepID=A0A031WF61_CLODI	Clostridioides difficile (Peptoclostridium difficile)
NCKUH21_01323	475	0.142	0	algB	alginate biosynthesis transcriptional regulatory protein AlgB	>UniRef90_A0A160WQV0 AAA family ATPase n=76 Tax=Clostridiales TaxID=186802 RepID=A0A160WQV0_CLODI	Clostridioides difficile (Peptoclostridium difficile)
NCKUH21_01324	313	0.132	0	yicL	putative inner membrane transporter YicL	>UniRef90_A0A170UKI7 EamA family transporter n=48 Tax=Clostridiales TaxID=186802 RepID=A0A170UKI7_CLODI	Clostridioides difficile (Peptoclostridium difficile)
NCKUH21_01325	310	0.153	0	bioB_4	biotin synthase	>UniRef90_C9YL09 Putative radical SAM-superfamily protein n=57 Tax=Clostridiales TaxID=186802 RepID=C9YL09_PEPDR	Peptoclostridium difficile (strain R20291) (Clostridium difficile)
NCKUH21_01326	181	0.12	0		hypothetical protein	>UniRef90_D5S2D9 Uncharacterized protein n=37 Tax=Clostridiales TaxID=186802 RepID=D5S2D9_CLODI	Clostridioides difficile NAP07
NCKUH21_01327	141	0.13	0		hypothetical protein	>UniRef90_T3DDR3 Uncharacterized protein n=31 Tax=Clostridiales TaxID=186802 RepID=T3DDR3_CLODI	Clostridioides difficile CD160
NCKUH21_01328	215	0.145	0		hypothetical protein	>UniRef90_A0A1M2YD64 ATP-binding protein n=54 Tax=Clostridiales TaxID=186802 RepID=A0A1M2YD64_CLODI
NCKUH21_01329	450	0.104	0	mepA_3	multidrug export protein MepA	>UniRef90_A0A1R7MX98 Drug/sodium antiporter n=51 Tax=Clostridiales TaxID=186802 RepID=A0A1R7MX98_CLODI
NCKUH21_01330	118	0.139	0		hypothetical protein	>UniRef90_A0A1R4ND75 Integrase n=9 Tax=Clostridioides difficile TaxID=1496 RepID=A0A1R4ND75_CLODI
NCKUH21_01331	117	0.135	0		hypothetical protein	>UniRef90_A0A1R6S895 Integrase, catalytic region n=4 Tax=Clostridioides difficile TaxID=1496 RepID=A0A1R6S895_CLODI
NCKUH21_01332	576	0.126	0	yegE_2	putative diguanylate cyclase YegE	>UniRef90_A0A160YLT8 Putative diguanylate cyclase YegE n=67 Tax=Clostridiales TaxID=186802 RepID=A0A160YLT8_CLODI	Clostridioides difficile (Peptoclostridium difficile)
NCKUH21_01333	280	0.129	0	adrA_3	putative diguanylate cyclase AdrA	>UniRef90_A0A160X0R5 Cyclic di-GMP phosphodiesterase Gmr n=54 Tax=Clostridiales TaxID=186802 RepID=A0A160X0R5_CLODI	Clostridioides difficile (Peptoclostridium difficile)
NCKUH21_01334	743	0.142	0	cph2_2	phytochrome-like protein cph2	>UniRef90_A0A1R6LIJ2 Bacteriophytochrome cph2 n=91 Tax=Clostridiales TaxID=186802 RepID=A0A1R6LIJ2_CLODI
NCKUH21_01335	268	0.16	0	zntR	HTH-type transcriptional regulator ZntR	>UniRef90_A0A160Y447 HTH-type transcriptional regulator ZntR n=40 Tax=Clostridiales TaxID=186802 RepID=A0A160Y447_CLODI	Clostridioides difficile (Peptoclostridium difficile)
NCKUH21_01336	78	0.091	0		hypothetical protein	>UniRef90_A0A031WFB1 Uncharacterized protein n=23 Tax=Clostridiales TaxID=186802 RepID=A0A031WFB1_CLODI	Clostridioides difficile (Peptoclostridium difficile)
NCKUH21_01337	57	0.13	0		hypothetical protein	>UniRef90_A0A069ASP8 Uncharacterized protein n=51 Tax=Clostridiales TaxID=186802 RepID=A0A069ASP8_CLODI	Clostridioides difficile (Peptoclostridium difficile)
NCKUH21_01339	223	0.161	0		hypothetical protein	>UniRef90_A0A0N0NZT5 Methyltransferase n=43 Tax=Clostridiales TaxID=186802 RepID=A0A0N0NZT5_CLODI	Clostridioides difficile (Peptoclostridium difficile)
NCKUH21_01340	183	0.129	0	sttH	streptothricin hydrolase	>UniRef90_A0A160WZT9 Streptothricin hydrolase n=26 Tax=Clostridiales TaxID=186802 RepID=A0A160WZT9_CLODI	Clostridioides difficile (Peptoclostridium difficile)
NCKUH21_01341	120	0.104	0	yybR_2	putative HTH-type transcriptional regulator YybR	>UniRef90_A0A1Q9BPG2 HTH-type transcriptional activator hxlR n=19 Tax=Clostridiales TaxID=186802 RepID=A0A1Q9BPG2_CLODI
NCKUH21_01342	43	0.049	0		hypothetical protein	>UniRef90_A0A069A832 Uncharacterized protein n=20 Tax=Clostridiales TaxID=186802 RepID=A0A069A832_CLODI	Clostridioides difficile (Peptoclostridium difficile)
NCKUH21_01343	260	0.128	0		hypothetical protein	>UniRef90_C9YL24 Uncharacterized protein n=47 Tax=Clostridiales TaxID=186802 RepID=C9YL24_PEPDR	Peptoclostridium difficile (strain R20291) (Clostridium difficile)
NCKUH21_01344	362	0.226	0		2,6-dihydropseudooxynicotine hydrolase	>UniRef90_C9YL25 Uncharacterized protein n=7 Tax=Clostridiales TaxID=186802 RepID=C9YL25_PEPDR	Peptoclostridium difficile (strain R20291) (Clostridium difficile)
NCKUH21_01345	253	0.25	0	araC_1	arabinose operon regulatory protein	>UniRef90_C9YL26 Transcriptional regulator, arac family protein n=8 Tax=Clostridiales TaxID=186802 RepID=C9YL26_PEPDR	Peptoclostridium difficile (strain R20291) (Clostridium difficile)
NCKUH21_01346	273	0.106	0	pdaA_1	peptidoglycan-N-acetylmuramic acid deacetylase PdaA	>UniRef90_A0A160WB74 Peptidoglycan-N-acetylmuramic acid deacetylase PdaA n=39 Tax=Clostridiales TaxID=186802 RepID=A0A160WB74_CLODI	Clostridioides difficile (Peptoclostridium difficile)
NCKUH21_01347	1038	0.149	0	dinG	putative ATP-dependent helicase DinG	>UniRef90_A0A069ABY8 Putative helicase, DinG family n=95 Tax=Clostridiales TaxID=186802 RepID=A0A069ABY8_CLODI	Clostridioides difficile (Peptoclostridium difficile)
NCKUH21_01348	198	0.162	0	rnhA	ribonuclease H	>UniRef90_A0A1R7C0S8 Ribonuclease n=34 Tax=Clostridiales TaxID=186802 RepID=A0A1R7C0S8_CLODI
NCKUH21_01349	708	0.133	0	chiA1	chitinase A1	>UniRef90_A0A031WF37 Peroxiredoxin n=96 Tax=Clostridiales TaxID=186802 RepID=A0A031WF37_CLODI	Clostridioides difficile (Peptoclostridium difficile)
NCKUH21_01350	92	0.184	0		hypothetical protein	>UniRef90_A0A031WER4 Uncharacterized protein n=44 Tax=Clostridiales TaxID=186802 RepID=A0A031WER4_CLODI	Clostridioides difficile (Peptoclostridium difficile)
NCKUH21_01351	462	0.151	0		hypothetical protein	>UniRef90_T3DGA8 UbiD family decarboxylase n=54 Tax=Clostridiales TaxID=186802 RepID=T3DGA8_CLODI	Clostridioides difficile CD160
NCKUH21_01352	488	0.128	0	vanW_1	vancomycin B-type resistance protein VanW	>UniRef90_A0A160YMZ3 Hydrolase n=55 Tax=Clostridiales TaxID=186802 RepID=A0A160YMZ3_CLODI	Clostridioides difficile (Peptoclostridium difficile)
NCKUH21_01353	196	0.176	0		hypothetical protein	>UniRef90_A0A031WGU9 Fis family transcriptional regulator n=26 Tax=Clostridiales TaxID=186802 RepID=A0A031WGU9_CLODI	Clostridioides difficile (Peptoclostridium difficile)
NCKUH21_01354	462	0.153	0	bamD	outer membrane protein assembly factor BamD	>UniRef90_D5S2B8 Tetratricopeptide repeat protein n=69 Tax=Clostridiales TaxID=186802 RepID=D5S2B8_CLODI	Clostridioides difficile NAP07
NCKUH21_01355	122	0.154	0	lrgA	antiholin-like protein LrgA	>UniRef90_A0A031WEQ6 CidA/LrgA family protein n=24 Tax=Clostridiales TaxID=186802 RepID=A0A031WEQ6_CLODI	Clostridioides difficile (Peptoclostridium difficile)
NCKUH21_01356	228	0.099	0	yohK	inner membrane protein YohK	>UniRef90_A0A160XI83 Antiholin-like protein LrgB n=31 Tax=Clostridiales TaxID=186802 RepID=A0A160XI83_CLODI	Clostridioides difficile (Peptoclostridium difficile)
NCKUH21_01357	287	0.152	0		hypothetical protein	>UniRef90_T4HWD1 Uncharacterized protein n=26 Tax=Clostridiales TaxID=186802 RepID=T4HWD1_CLODI	Clostridioides difficile Y384
NCKUH21_01358	268	0.165	0		hypothetical protein	>UniRef90_C9YL39 Uncharacterized protein n=37 Tax=Clostridiales TaxID=186802 RepID=C9YL39_PEPDR	Peptoclostridium difficile (strain R20291) (Clostridium difficile)
NCKUH21_01359	353	0.124	0		hypothetical protein	>UniRef90_C9YL40 Putative exported protein n=49 Tax=Clostridiales TaxID=186802 RepID=C9YL40_PEPDR	Peptoclostridium difficile (strain R20291) (Clostridium difficile)
NCKUH21_01360	238	0.13	0	pdaC_1	peptidoglycan-N-acetylmuramic acid deacetylase PdaC	>UniRef90_A0A160WRZ8 Exported polysaccharide deacetylase [Clostridium difficile 630] n=32 Tax=Clostridiales TaxID=186802 RepID=A0A160WRZ8_CLODI	Clostridioides difficile (Peptoclostridium difficile)
NCKUH21_01361	193	0.164	0	pabA	aminodeoxychorismate/anthranilate synthase component 2	>UniRef90_A0A031WF88 4-amino-4-deoxychorismate synthase anthranilate synthase (Subunit II) n=32 Tax=Clostridiales TaxID=186802 RepID=A0A031WF88_CLODI	Clostridioides difficile (Peptoclostridium difficile)
NCKUH21_01362	448	0.125	0	pabB	aminodeoxychorismate synthase component 1	>UniRef90_A0A160Y323 Aminodeoxychorismate synthase component 1 n=74 Tax=Clostridiales TaxID=186802 RepID=A0A160Y323_CLODI	Clostridioides difficile (Peptoclostridium difficile)
NCKUH21_01363	246	0.156	0	pabC	aminodeoxychorismate lyase	>UniRef90_A0A031WGU0 Aminodeoxychorismate lyase n=43 Tax=Clostridiales TaxID=186802 RepID=A0A031WGU0_CLODI	Clostridioides difficile (Peptoclostridium difficile)
NCKUH21_01364	232	0.175	0		hypothetical protein	>UniRef90_C9YL45 Uncharacterized protein n=56 Tax=Clostridiales TaxID=186802 RepID=C9YL45_PEPDR	Peptoclostridium difficile (strain R20291) (Clostridium difficile)
NCKUH21_01365	189	0.132	0	folE	GTP cyclohydrolase 1	>UniRef90_Q18BW7 GTP cyclohydrolase 1 n=22 Tax=Clostridiales TaxID=186802 RepID=GCH1_PEPD6	Peptoclostridium difficile (strain 630) (Clostridium difficile)
NCKUH21_01366	262	0.147	0	folP	dihydropteroate synthase	>UniRef90_C9YL47 Dihydropteroate synthase n=58 Tax=Clostridiales TaxID=186802 RepID=C9YL47_PEPDR	Peptoclostridium difficile (strain R20291) (Clostridium difficile)
NCKUH21_01367	120	0.178	0	folB	dihydroneopterin aldolase	>UniRef90_D5S2A5 7,8-dihydroneopterin aldolase n=28 Tax=Clostridiales TaxID=186802 RepID=D5S2A5_CLODI	Clostridioides difficile NAP07
NCKUH21_01368	167	0.124	0	sulD	bifunctional folate synthesis protein	>UniRef90_A0A170UKV2 2-amino-4-hydroxy-6-hydroxymethyldihydropteridin epyrophosphokinase n=35 Tax=Clostridiales TaxID=186802 RepID=A0A170UKV2_CLODI	Clostridioides difficile (Peptoclostridium difficile)
NCKUH21_01369	260	0.139	0	aroF_1	phospho-2-dehydro-3-deoxyheptonate aldolase	>UniRef90_A0A160Y4E2 Phospho-2-dehydro-3-deoxyheptonate aldolase n=35 Tax=Clostridiales TaxID=186802 RepID=A0A160Y4E2_CLODI	Clostridioides difficile (Peptoclostridium difficile)
NCKUH21_01370	595	0.17	0	dnaG	DNA primase	>UniRef90_A0A160XJQ5 DNA primase n=35 Tax=Clostridiales TaxID=186802 RepID=A0A160XJQ5_CLODI	Clostridioides difficile (Peptoclostridium difficile)
NCKUH21_01371	387	0.133	0	sigA_1	RNA polymerase sigma factor SigA	>UniRef90_T3DCG6 RNA polymerase sigma factor SigA n=33 Tax=Clostridiales TaxID=186802 RepID=T3DCG6_CLODI	Clostridioides difficile CD160
NCKUH21_01372	228	0.186	0	trmK	tRNA (adenine(22)-N(1))-methyltransferase	>UniRef90_A0A160X3R1 tRNA (Adenine(22)-N(1))-methyltransferase n=33 Tax=Clostridiales TaxID=186802 RepID=A0A160X3R1_CLODI	Clostridioides difficile (Peptoclostridium difficile)
NCKUH21_01373	364	0.133	0		GTP cyclohydrolase 1 type 2	>UniRef90_A0A031WGT0 GTP cyclohydrolase 1 type 2 homolog n=51 Tax=Clostridiales TaxID=186802 RepID=A0A031WGT0_CLODI	Clostridioides difficile (Peptoclostridium difficile)
NCKUH21_01374	189	0.1	0	pnpB	p-benzoquinone reductase	>UniRef90_A0A0N1HSJ5 p-benzoquinone reductase n=59 Tax=Clostridiales TaxID=186802 RepID=A0A0N1HSJ5_CLODI	Clostridioides difficile (Peptoclostridium difficile)
NCKUH21_01375	154	0.12	0		hypothetical protein	>UniRef90_A0A069A6E6 Putative 5-nitroimidazole reductase n=35 Tax=Clostridiales TaxID=186802 RepID=A0A069A6E6_CLODI	Clostridioides difficile (Peptoclostridium difficile)
NCKUH21_01376	157	0.144	0		hypothetical protein	>UniRef90_A0A069AT21 Putative phosphohydrolase, HD superfamily n=39 Tax=Clostridiales TaxID=186802 RepID=A0A069AT21_CLODI	Clostridioides difficile (Peptoclostridium difficile)
NCKUH21_01377	362	0.14	0		hypothetical protein	>UniRef90_A0A069AVD5 Putative membrane protein n=58 Tax=Clostridiales TaxID=186802 RepID=A0A069AVD5_CLODI	Clostridioides difficile (Peptoclostridium difficile)
NCKUH21_01378	128	0.151	0	ytrA_2	HTH-type transcriptional repressor YtrA	>UniRef90_A0A160WEL7 HTH-type transcriptional regulatory protein GabR n=25 Tax=Clostridiales TaxID=186802 RepID=A0A160WEL7_CLODI	Clostridioides difficile (Peptoclostridium difficile)
NCKUH21_01379	147	0.072	0		hypothetical protein	>UniRef90_A0A069AC56 Uncharacterized protein n=36 Tax=Clostridiales TaxID=186802 RepID=A0A069AC56_CLODI	Clostridioides difficile (Peptoclostridium difficile)
NCKUH21_01380	233	0.118	0	sphR	alkaline phosphatase synthesis transcriptional regulatory protein SphR	>UniRef90_C9YL61 Two-component response regulator n=37 Tax=Clostridiales TaxID=186802 RepID=C9YL61_PEPDR	Peptoclostridium difficile (strain R20291) (Clostridium difficile)
NCKUH21_01381	413	0.184	0	phoR_3	phosphate regulon sensor protein PhoR	>UniRef90_A0A1R5UG24 Phosphate regulon sensor protein phoR n=98 Tax=Clostridiales TaxID=186802 RepID=A0A1R5UG24_CLODI
NCKUH21_01382	224	0.146	0	bceA_1	bacitracin export ATP-binding protein BceA	>UniRef90_A0A1R7MUR4 ABC transporter ATP-binding protein n=41 Tax=Clostridiales TaxID=186802 RepID=A0A1R7MUR4_CLODI
NCKUH21_01383	852	0.131	0	ytrF_5	ABC transporter permease YtrF	>UniRef90_A0A1R6JQ60 ABC transporter permease n=104 Tax=Clostridiales TaxID=186802 RepID=A0A1R6JQ60_CLODI
NCKUH21_01384	412	0.154	0	rsxB_2	electron transport complex subunit RsxB	>UniRef90_A0A1R2EJY1 Ferredoxin n=69 Tax=Clostridiales TaxID=186802 RepID=A0A1R2EJY1_CLODI
NCKUH21_01385	1012	0.126	0	lytC_4	N-acetylmuramoyl-L-alanine amidase LytC	>UniRef90_A0A1R4T3M9 N-acetylmuramoyl-L-alanine amidase LytC n=81 Tax=Clostridiales TaxID=186802 RepID=A0A1R4T3M9_CLODI
NCKUH21_01386	98	0.116	0	pspE	thiosulfate sulfurtransferase PspE	>UniRef90_A0A171C2C0 Thiosulfate sulfurtransferase PspE n=32 Tax=Clostridiales TaxID=186802 RepID=A0A171C2C0_CLODI	Clostridioides difficile (Peptoclostridium difficile)
NCKUH21_01387	738	0.133	0		hypothetical protein	>UniRef90_T3DGN5 YhgE/Pip N-terminal domain protein n=71 Tax=Clostridiales TaxID=186802 RepID=T3DGN5_CLODI	Clostridioides difficile CD160
NCKUH21_01388	590	0.134	0		putative ABC transporter ATP-binding protein	>UniRef90_A0A069AT37 ABC transporter, ATP-binding protein n=60 Tax=Clostridiales TaxID=186802 RepID=A0A069AT37_CLODI	Clostridioides difficile (Peptoclostridium difficile)
NCKUH21_01389	606	0.138	0		putative ABC transporter ATP-binding protein	>UniRef90_A0A069ANV1 ABC-type transport system, multidrug-family ATP-binding/permease n=66 Tax=Clostridiales TaxID=186802 RepID=A0A069ANV1_CLODI	Clostridioides difficile (Peptoclostridium difficile)
NCKUH21_01390	180	0.069	0	rbr3A_1	reverse rubrerythrin-1	>UniRef90_A0A160XKN8 Reverse rubrerythrin-1 n=262 Tax=Clostridiales TaxID=186802 RepID=A0A160XKN8_CLODI	Clostridioides difficile (Peptoclostridium difficile)
NCKUH21_01391	85	0.183	0		hypothetical protein	>UniRef90_A0A1F2DAH1 Uncharacterized protein n=1 Tax=Clostridium sp. HMSC19B10 TaxID=1581182 RepID=A0A1F2DAH1_9CLOT
NCKUH21_01392	200	0.136	0		hypothetical protein	>UniRef90_A0A1F2DAI5 Hydrolase n=6 Tax=Clostridiales TaxID=186802 RepID=A0A1F2DAI5_9CLOT
NCKUH21_01393	69	0.134	0		hypothetical protein	>UniRef90_A0A031WGR2 Ferrous iron transport protein n=31 Tax=Clostridiales TaxID=186802 RepID=A0A031WGR2_CLODI	Clostridioides difficile (Peptoclostridium difficile)
NCKUH21_01394	72	0.171	0	feoA	Fe(2+) transport protein A	>UniRef90_A0A031WEZ0 FeoA domain protein n=23 Tax=Clostridiales TaxID=186802 RepID=A0A031WEZ0_CLODI	Clostridioides difficile (Peptoclostridium difficile)
NCKUH21_01395	717	0.103	0	feoB_1	Fe(2+) transporter FeoB	>UniRef90_C9YL76 Ferrous iron transport protein B n=67 Tax=Clostridiales TaxID=186802 RepID=C9YL76_PEPDR	Peptoclostridium difficile (strain R20291) (Clostridium difficile)
NCKUH21_01396	49	0.13	0		hypothetical protein	>UniRef90_A0A0N1P945 Virus attachment protein p12 family protein n=33 Tax=Clostridiales TaxID=186802 RepID=A0A0N1P945_CLODI	Clostridioides difficile (Peptoclostridium difficile)
NCKUH21_01397	235	0.128	0		hypothetical protein	>UniRef90_C9YL78 Uncharacterized protein n=35 Tax=Clostridiales TaxID=186802 RepID=C9YL78_PEPDR	Peptoclostridium difficile (strain R20291) (Clostridium difficile)
NCKUH21_01398	255	0.135	0	ssuC_2	putative aliphatic sulfonates transport permease protein SsuC	>UniRef90_A0A069ANW2 ABC transporter permease n=40 Tax=Clostridiales TaxID=186802 RepID=A0A069ANW2_CLODI	Clostridioides difficile (Peptoclostridium difficile)
NCKUH21_01399	242	0.163	0	ssuB_1	aliphatic sulfonates import ATP-binding protein SsuB	>UniRef90_A0A160YME4 ABC transporter ATP-binding protein n=33 Tax=Clostridiales TaxID=186802 RepID=A0A160YME4_CLODI	Clostridioides difficile (Peptoclostridium difficile)
NCKUH21_01400	329	0.143	0	ssuA_1	putative aliphatic sulfonates-binding protein	>UniRef90_A0A031WEY5 ABC-type transport system, alkanesulfonates-family extracellular solute-binding protein n=52 Tax=Clostridiales TaxID=186802 RepID=A0A031WEY5_CLODI	Clostridioides difficile (Peptoclostridium difficile)
NCKUH21_01401	197	0.125	0		hypothetical protein	>UniRef90_A0A069AT53 Uncharacterized protein n=38 Tax=Clostridiales TaxID=186802 RepID=A0A069AT53_CLODI	Clostridioides difficile (Peptoclostridium difficile)
NCKUH21_01402	198	0.068	0		hypothetical protein	>UniRef90_T3DC82 Putative lipoprotein n=45 Tax=Clostridiales TaxID=186802 RepID=T3DC82_CLODI	Clostridioides difficile CD160
NCKUH21_01403	154	0.212	0		hypothetical protein	>UniRef90_C9YL84 Uncharacterized protein n=50 Tax=Clostridiales TaxID=186802 RepID=C9YL84_PEPDR	Peptoclostridium difficile (strain R20291) (Clostridium difficile)
NCKUH21_01404	302	0.147	0		hypothetical protein	>UniRef90_A0A069AVZ3 Transcriptional regulator, DeoR family n=52 Tax=Clostridiales TaxID=186802 RepID=A0A069AVZ3_CLODI	Clostridioides difficile (Peptoclostridium difficile)
NCKUH21_01406	320	0.141	0	metN	methionine import ATP-binding protein MetN	>UniRef90_Q18C09 Methionine import ATP-binding protein MetN n=36 Tax=Clostridiales TaxID=186802 RepID=METN_PEPD6	Peptoclostridium difficile (strain 630) (Clostridium difficile)
NCKUH21_01407	217	0.1	0	metP	methionine import system permease protein MetP	>UniRef90_A0A031WEK3 ABC-type transport system, methionine-specific permease n=34 Tax=Clostridiales TaxID=186802 RepID=A0A031WEK3_CLODI	Clostridioides difficile (Peptoclostridium difficile)
NCKUH21_01408	262	0.112	0	metQ_1	D-methionine-binding lipoprotein MetQ	>UniRef90_A0A031WF35 ABC transporter substrate-binding protein n=31 Tax=Clostridiales TaxID=186802 RepID=A0A031WF35_CLODI	Clostridioides difficile (Peptoclostridium difficile)
NCKUH21_01409	911	0.14	0	divJ	histidine protein kinase DivJ	>UniRef90_A0A160WS63 Histidine protein kinase DivJ n=114 Tax=Clostridiales TaxID=186802 RepID=A0A160WS63_CLODI	Clostridioides difficile (Peptoclostridium difficile)
NCKUH21_01410	201	0.128	0		putative 3-methyladenine DNA glycosylase	>UniRef90_Q18C13 Putative 3-methyladenine DNA glycosylase n=39 Tax=Clostridiales TaxID=186802 RepID=3MGH_PEPD6	Peptoclostridium difficile (strain 630) (Clostridium difficile)
NCKUH21_01411	193	0.187	0	clgR	transcriptional regulator ClgR	>UniRef90_A0A031WEX5 DNA-binding protein n=34 Tax=Clostridiales TaxID=186802 RepID=A0A031WEX5_CLODI	Clostridioides difficile (Peptoclostridium difficile)
NCKUH21_01412	266	0.094	0	proC_1	pyrroline-5-carboxylate reductase	>UniRef90_C9YL93 Pyrroline-5-carboxylate reductase n=38 Tax=Clostridiales TaxID=186802 RepID=C9YL93_PEPDR	Peptoclostridium difficile (strain R20291) (Clostridium difficile)
NCKUH21_01413	390	0.135	0		hypothetical protein	>UniRef90_T3DG75 Uncharacterized protein n=43 Tax=Clostridiales TaxID=186802 RepID=T3DG75_CLODI	Clostridioides difficile CD160
NCKUH21_01414	157	0.101	0		hypothetical protein	>UniRef90_C9YL95 Uncharacterized protein n=30 Tax=Clostridiales TaxID=186802 RepID=C9YL95_PEPDR	Peptoclostridium difficile (strain R20291) (Clostridium difficile)
NCKUH21_01415	293	0.171	0	sigA_2	RNA polymerase sigma factor SigA	>UniRef90_C9YL96 RNA polymerase sigma factor n=34 Tax=Clostridiales TaxID=186802 RepID=C9YL96_PEPDR	Peptoclostridium difficile (strain R20291) (Clostridium difficile)
NCKUH21_01416	513	0.154	0	murJ_1	putative lipid II flippase MurJ	>UniRef90_A0A0N0NWU0 Probable lipid II flippase MurJ n=31 Tax=Clostridiales TaxID=186802 RepID=A0A0N0NWU0_CLODI	Clostridioides difficile (Peptoclostridium difficile)
NCKUH21_01417	218	0.085	0	deoC	deoxyribose-phosphate aldolase	>UniRef90_Q18C22 Deoxyribose-phosphate aldolase n=30 Tax=Clostridiales TaxID=186802 RepID=DEOC_PEPD6	Peptoclostridium difficile (strain 630) (Clostridium difficile)
NCKUH21_01418	121	0.142	0	ytrA_3	HTH-type transcriptional repressor YtrA	>UniRef90_T3DC44 Bacterial regulatory s, gntR family protein n=25 Tax=Clostridiales TaxID=186802 RepID=T3DC44_CLODI	Clostridioides difficile CD160
NCKUH21_01419	290	0.151	0	ytrB_1	ABC transporter ATP-binding protein YtrB	>UniRef90_A0A1R6UHI5 ABC transporter, ATP-binding protein n=48 Tax=Clostridiales TaxID=186802 RepID=A0A1R6UHI5_CLODI
NCKUH21_01420	263	0.122	0		hypothetical protein	>UniRef90_A0A031W915 ABC transporter permease n=40 Tax=Clostridiales TaxID=186802 RepID=A0A031W915_CLODI	Clostridioides difficile (Peptoclostridium difficile)
NCKUH21_01421	440	0.119	0	mepA_4	multidrug export protein MepA	>UniRef90_A0A1Q9BED2 Drug/sodium antiporters n=69 Tax=Clostridiales TaxID=186802 RepID=A0A1Q9BED2_CLODI
NCKUH21_01422	193	0.175	0	tlpA	thiol:disulfide interchange protein TlpA	>UniRef90_A0A160X4Q4 Thiol:disulfide interchange protein TlpA n=34 Tax=Clostridiales TaxID=186802 RepID=A0A160X4Q4_CLODI	Clostridioides difficile (Peptoclostridium difficile)
NCKUH21_01423	298	0.12	0	yccM	putative electron transport protein YccM	>UniRef90_A0A160W381 Iron-sulfur binding protein [Clostridium difficile 630] n=58 Tax=Clostridiales TaxID=186802 RepID=A0A160W381_CLODI	Clostridioides difficile (Peptoclostridium difficile)
NCKUH21_01424	188	0.107	0		hypothetical protein	>UniRef90_G6BIH7 Uncharacterized protein n=34 Tax=Clostridiales TaxID=186802 RepID=G6BIH7_CLODI	Clostridioides difficile 050-P50-2011
NCKUH21_01425	214	0.111	0		hypothetical protein	>UniRef90_C9YLA7 Uncharacterized protein n=43 Tax=Clostridiales TaxID=186802 RepID=C9YLA7_PEPDR	Peptoclostridium difficile (strain R20291) (Clostridium difficile)
NCKUH21_01426	303	0.142	0		hypothetical protein	>UniRef90_A0A031W9C5 Spore coat protein n=50 Tax=Clostridiales TaxID=186802 RepID=A0A031W9C5_CLODI	Clostridioides difficile (Peptoclostridium difficile)
NCKUH21_01427	59	0.14	0		hypothetical protein	>UniRef90_A0A031WB66 Uncharacterized protein n=23 Tax=Clostridiales TaxID=186802 RepID=A0A031WB66_CLODI	Clostridioides difficile (Peptoclostridium difficile)
NCKUH21_01428	281	0.13	0	panC	pantothenate synthetase	>UniRef90_Q18C33 Pantothenate synthetase n=49 Tax=Clostridiales TaxID=186802 RepID=PANC_PEPD6	Peptoclostridium difficile (strain 630) (Clostridium difficile)
NCKUH21_01429	274	0.154	0	panB	3-methyl-2-oxobutanoate hydroxymethyltransferase	>UniRef90_Q18C32 3-methyl-2-oxobutanoate hydroxymethyltransferase n=61 Tax=Clostridiales TaxID=186802 RepID=PANB_PEPD6	Peptoclostridium difficile (strain 630) (Clostridium difficile)
NCKUH21_01430	297	0.152	0		hypothetical protein	>UniRef90_C9YLB1 Uncharacterized protein n=73 Tax=Clostridiales TaxID=186802 RepID=C9YLB1_PEPDR	Peptoclostridium difficile (strain R20291) (Clostridium difficile)
NCKUH21_01431	696	0.123	0	gmr_4	cyclic di-GMP phosphodiesterase Gmr	>UniRef90_A0A1R6N222 Cyclic di-GMP phosphodiesterase Gmr n=81 Tax=Clostridiales TaxID=186802 RepID=A0A1R6N222_CLODI
NCKUH21_01432	93	0.054	0		hypothetical protein	>UniRef90_U3XSQ3 Uncharacterized protein n=24 Tax=Clostridiales TaxID=186802 RepID=U3XSQ3_CLODI	Clostridioides difficile E15
NCKUH21_01433	271	0.16	0	bmrR_1	multidrug-efflux transporter 1 regulator	>UniRef90_A0A160XIB7 Multidrug-efflux transporter 1 regulator n=49 Tax=Clostridiales TaxID=186802 RepID=A0A160XIB7_CLODI	Clostridioides difficile (Peptoclostridium difficile)
NCKUH21_01434	705	0.138	0	feoB_2	Fe(2+) transporter FeoB	>UniRef90_A0A160VZN8 Ferrous iron transport protein B n=44 Tax=Clostridiales TaxID=186802 RepID=A0A160VZN8_CLODI	Clostridioides difficile (Peptoclostridium difficile)
NCKUH21_01435	74	0.137	0		hypothetical protein	>UniRef90_A0A0N1HUL9 Iron transporter FeoA n=20 Tax=Clostridiales TaxID=186802 RepID=A0A0N1HUL9_CLODI	Clostridioides difficile (Peptoclostridium difficile)
NCKUH21_01436	145	0.148	0		acetyltransferase	>UniRef90_A0A069AW35 Acetyltransferase, GNAT family n=33 Tax=Clostridiales TaxID=186802 RepID=A0A069AW35_CLODI	Clostridioides difficile (Peptoclostridium difficile)
NCKUH21_01437	321	0.148	0		hypothetical protein	>UniRef90_D5S229 Uncharacterized protein n=64 Tax=Clostridiales TaxID=186802 RepID=D5S229_CLODI	Clostridioides difficile NAP07
NCKUH21_01439	401	0.146	0	tyrS	tyrosine--tRNA ligase	>UniRef90_A0A031WA86 Tyrosine--tRNA ligase n=36 Tax=Clostridiales TaxID=186802 RepID=A0A031WA86_CLODI	Clostridioides difficile (Peptoclostridium difficile)
NCKUH21_01440	292	0.15	0	pgdA_2	peptidoglycan-N-acetylglucosamine deacetylase	>UniRef90_A0A160XIF1 Peptidoglycan-N-acetylglucosamine deacetylase n=44 Tax=Clostridiales TaxID=186802 RepID=A0A160XIF1_CLODI
NCKUH21_01441	303	0.136	0		hypothetical protein	>UniRef90_C9YLC0 Putative membrane protein n=35 Tax=Clostridiales TaxID=186802 RepID=C9YLC0_PEPDR	Peptoclostridium difficile (strain R20291) (Clostridium difficile)
NCKUH21_01442	180	0.069	0	rbr3A_2	reverse rubrerythrin-1	>UniRef90_A0A160XKN8 Reverse rubrerythrin-1 n=262 Tax=Clostridiales TaxID=186802 RepID=A0A160XKN8_CLODI	Clostridioides difficile (Peptoclostridium difficile)
NCKUH21_01443	381	0.139	0	ndhI_1	NAD(P)H-quinone oxidoreductase subunit I, chloroplastic	>UniRef90_A0A160WF01 Formate hydrogenlyase complex iron-sulfur subunit n=50 Tax=Clostridiales TaxID=186802 RepID=A0A160WF01_CLODI	Clostridioides difficile (Peptoclostridium difficile)
NCKUH21_01444	420	0.128	0	pyrC_2	dihydroorotase	>UniRef90_Q18C47 Dihydroorotase n=39 Tax=Clostridiales TaxID=186802 RepID=PYRC_PEPD6	Peptoclostridium difficile (strain 630) (Clostridium difficile)
NCKUH21_01445	409	0.125	0	macB_1	macrolide export ATP-binding/permease protein MacB	>UniRef90_A0A160Y6A4 Macrolide export ATP-binding/permease protein MacB n=44 Tax=Clostridiales TaxID=186802 RepID=A0A160Y6A4_CLODI	Clostridioides difficile (Peptoclostridium difficile)
NCKUH21_01446	223	0.169	0	yknY_3	putative ABC transporter ATP-binding protein YknY	>UniRef90_A0A161KJN8 ABC transporter ATP-binding protein [Clostridium difficile 630] n=32 Tax=Clostridiales TaxID=186802 RepID=A0A161KJN8_CLODI	Clostridioides difficile (Peptoclostridium difficile)
NCKUH21_01447	408	0.145	0	yknX_1	putative efflux system component YknX	>UniRef90_T3DG34 HlyD secretion family protein n=41 Tax=Clostridiales TaxID=186802 RepID=T3DG34_CLODI	Clostridioides difficile CD160
NCKUH21_01448	333	0.179	0	graS_1	sensor histidine kinase GraS	>UniRef90_A0A160X625 Histidine kinase n=39 Tax=Clostridiales TaxID=186802 RepID=A0A160X625_CLODI	Clostridioides difficile (Peptoclostridium difficile)
NCKUH21_01449	223	0.14	0	graR_1	response regulator protein GraR	>UniRef90_A0A031WA76 DNA-binding response regulator n=33 Tax=Clostridiales TaxID=186802 RepID=A0A031WA76_CLODI	Clostridioides difficile (Peptoclostridium difficile)
NCKUH21_01450	254	0.136	0	yxdL_2	ABC transporter ATP-binding protein YxdL	>UniRef90_A0A160WUP3 ABC transporter ATP-binding protein YxdL n=35 Tax=Clostridiales TaxID=186802 RepID=A0A160WUP3_CLODI	Clostridioides difficile (Peptoclostridium difficile)
NCKUH21_01451	644	0.132	0	bceB_2	bacitracin export permease protein BceB	>UniRef90_A0A160X0X1 Bacitracin export permease protein BceB n=85 Tax=Clostridiales TaxID=186802 RepID=A0A160X0X1_CLODI	Clostridioides difficile (Peptoclostridium difficile)
NCKUH21_01452	536	0.147	0	ywrD	putative gamma-glutamyltransferase YwrD	>UniRef90_A0A160WCG8 Gamma-glutamyltransferase n=64 Tax=Clostridiales TaxID=186802 RepID=A0A160WCG8_CLODI	Clostridioides difficile (Peptoclostridium difficile)
NCKUH21_01453	282	0.158	0	sseB	putative thiosulfate sulfurtransferase SseB	>UniRef90_A0A069ATC7 3-mercaptopyruvate sulfurtransferase n=48 Tax=Clostridiales TaxID=186802 RepID=A0A069ATC7_CLODI	Clostridioides difficile (Peptoclostridium difficile)
NCKUH21_01454	296	0.078	0		dihydroorotate dehydrogenase B (NAD(+)), electron transfer subunit	>UniRef90_A0A031WA72 Ferredoxin--NADP(+) reductase subunit alpha n=31 Tax=Clostridiales TaxID=186802 RepID=A0A031WA72_CLODI	Clostridioides difficile (Peptoclostridium difficile)
NCKUH21_01455	463	0.086	0	gltD	glutamate synthase [NADPH] small chain	>UniRef90_A0A160WCH6 Glutamate synthase (NADPH), homotetrameric n=30 Tax=Clostridiales TaxID=186802 RepID=A0A160WCH6_CLODI	Clostridioides difficile (Peptoclostridium difficile)
NCKUH21_01456	738	0.149	0		putative signaling protein	>UniRef90_A0A1R5PEM0 Cyclic di-GMP phosphodiesterase Gmr n=58 Tax=Clostridiales TaxID=186802 RepID=A0A1R5PEM0_CLODI
NCKUH21_01457	270	0.106	0	yxdL_3	ABC transporter ATP-binding protein YxdL	>UniRef90_A0A1R7LQX1 ABC transporter ATP-binding protein n=61 Tax=Clostridiales TaxID=186802 RepID=A0A1R7LQX1_CLODI
NCKUH21_01458	625	0.142	0	yxdM_1	ABC transporter permease protein YxdM	>UniRef90_A0A160X5W3 ABC transporter permease protein YxdM n=88 Tax=Clostridiales TaxID=186802 RepID=A0A160X5W3_CLODI	Clostridioides difficile (Peptoclostridium difficile)
NCKUH21_01459	462	0.102	0	mepA_5	multidrug export protein MepA	>UniRef90_A0A1R2DYV3 Drug/sodium antiporter n=38 Tax=Clostridiales TaxID=186802 RepID=A0A1R2DYV3_CLODI
NCKUH21_01460	345	0.16	0		hypothetical protein	>UniRef90_A0A069AVR4 Cell filamentation protein Fic n=29 Tax=Clostridiales TaxID=186802 RepID=A0A069AVR4_CLODI	Clostridioides difficile (Peptoclostridium difficile)
NCKUH21_01461	216	0.125	0	azoR2	FMN-dependent NADH-azoreductase 2	>UniRef90_A0A160WC91 FMN-dependent NADH-azoreductase n=48 Tax=Clostridiales TaxID=186802 RepID=A0A160WC91_CLODI	Clostridioides difficile (Peptoclostridium difficile)
NCKUH21_01462	68	0.152	0		hypothetical protein	>UniRef90_T3DBQ9 Uncharacterized protein n=21 Tax=Clostridiales TaxID=186802 RepID=T3DBQ9_CLODI	Clostridioides difficile CD160
NCKUH21_01463	187	0.161	0		hypothetical protein	>UniRef90_C9YLE2 Uncharacterized protein n=40 Tax=Clostridiales TaxID=186802 RepID=C9YLE2_PEPDR	Peptoclostridium difficile (strain R20291) (Clostridium difficile)
NCKUH21_01464	216	0.132	0		hypothetical protein	>UniRef90_A0A031WA61 Hemolysin n=40 Tax=Clostridiales TaxID=186802 RepID=A0A031WA61_CLODI	Clostridioides difficile (Peptoclostridium difficile)
NCKUH21_01465	57	0.179	0		hypothetical protein	>UniRef90_A0A069AVR8 Uncharacterized protein n=17 Tax=Clostridiales TaxID=186802 RepID=A0A069AVR8_CLODI	Clostridioides difficile (Peptoclostridium difficile)
NCKUH21_01466	313	0.161	0	hisZ	ATP phosphoribosyltransferase regulatory subunit	>UniRef90_U3XXL7 ATP phosphoribosyltransferase regulatory subunit n=35 Tax=Clostridiales TaxID=186802 RepID=U3XXL7_CLODI	Clostridioides difficile E15
NCKUH21_01467	207	0.112	0	hisG	ATP phosphoribosyltransferase	>UniRef90_Q18C67 ATP phosphoribosyltransferase n=30 Tax=Clostridiales TaxID=186802 RepID=HIS1_PEPD6	Peptoclostridium difficile (strain 630) (Clostridium difficile)
NCKUH21_01468	348	0.12	0	hisC_1	histidinol-phosphate aminotransferase	>UniRef90_A0A160Y582 Histidinol-phosphate aminotransferase n=38 Tax=Clostridiales TaxID=186802 RepID=A0A160Y582_CLODI	Clostridioides difficile (Peptoclostridium difficile)
NCKUH21_01469	191	0.141	0	hisB	histidine biosynthesis bifunctional protein HisB	>UniRef90_Q18C69 Imidazoleglycerol-phosphate dehydratase n=33 Tax=Clostridiales TaxID=186802 RepID=HIS7_PEPD6	Peptoclostridium difficile (strain 630) (Clostridium difficile)
NCKUH21_01470	200	0.118	0	hisH	imidazole glycerol phosphate synthase subunit HisH	>UniRef90_C9YLE8 Imidazole glycerol phosphate synthase subunit HisH n=32 Tax=Clostridiales TaxID=186802 RepID=C9YLE8_PEPDR	Peptoclostridium difficile (strain R20291) (Clostridium difficile)
NCKUH21_01471	239	0.14	0	hisA	1-(5-phosphoribosyl)-5-[(5-phosphoribosylamino) methylideneamino] imidazole-4-carboxamide isomerase	>UniRef90_Q18C71 1-(5-phosphoribosyl)-5-[(5-phosphoribosylamino)methylideneamino] imidazole-4-carboxamide isomerase n=35 Tax=Clostridiales TaxID=186802 RepID=HIS4_PEPD6	Peptoclostridium difficile (strain 630) (Clostridium difficile)
NCKUH21_01472	251	0.114	0	hisF	imidazole glycerol phosphate synthase subunit HisF	>UniRef90_Q18C74 Imidazole glycerol phosphate synthase subunit HisF n=36 Tax=Clostridiales TaxID=186802 RepID=HIS6_PEPD6	Peptoclostridium difficile (strain 630) (Clostridium difficile)
NCKUH21_01473	221	0.135	0	hisI	phosphoribosyl-AMP cyclohydrolase	>UniRef90_A0A160WBI3 Histidine biosynthesis bifunctional protein HisIE n=34 Tax=Clostridiales TaxID=186802 RepID=A0A160WBI3_CLODI	Clostridioides difficile (Peptoclostridium difficile)
NCKUH21_01474	441	0.088	0	steT_1	serine/threonine exchanger SteT	>UniRef90_A0A160Y4A5 Amino acid permease n=41 Tax=Clostridiales TaxID=186802 RepID=A0A160Y4A5_CLODI	Clostridioides difficile (Peptoclostridium difficile)
NCKUH21_01475	276	0.15	0	pdaC_2	peptidoglycan-N-acetylmuramic acid deacetylase PdaC	>UniRef90_A0A0N1P6P0 Peptidoglycan-N-acetylglucosamine deacetylase n=33 Tax=Clostridiales TaxID=186802 RepID=A0A0N1P6P0_CLODI	Clostridioides difficile (Peptoclostridium difficile)
NCKUH21_01476	317	0.161	0	prsA_1	foldase protein PrsA	>UniRef90_A0A160X3Q9 Peptidylprolyl isomerase n=39 Tax=Clostridiales TaxID=186802 RepID=A0A160X3Q9_CLODI	Clostridioides difficile (Peptoclostridium difficile)
NCKUH21_01477	159	0.186	0	sigV	RNA polymerase sigma factor SigV	>UniRef90_A0A031W9L7 Extra-Cytoplasmic Function sigma factors, ECF family n=27 Tax=Clostridiales TaxID=186802 RepID=A0A031W9L7_CLODI	Clostridioides difficile (Peptoclostridium difficile)
NCKUH21_01478	288	0.135	0	rsiV_2	anti-sigma-V factor RsiV	>UniRef90_A0A160XII2 Anti-sigma-V factor RsiV n=55 Tax=Clostridiales TaxID=186802 RepID=A0A160XII2_CLODI	Clostridioides difficile (Peptoclostridium difficile)
NCKUH21_01479	250	0.179	0	rsiV_3	anti-sigma-V factor RsiV	>UniRef90_A0A160X0Q0 Anti-sigma-V factor RsiV n=49 Tax=Clostridiales TaxID=186802 RepID=A0A160X0Q0_CLODI	Clostridioides difficile (Peptoclostridium difficile)
NCKUH21_01480	272	0.087	0	pucA	putative xanthine dehydrogenase subunit A	>UniRef90_UPI00017F4C42 xanthine dehydrogenase accessory protein XdhC n=1 Tax=Clostridioides difficile TaxID=1496 RepID=UPI00017F4C42
NCKUH21_01481	252	0.124	0		hypothetical protein	>UniRef90_C9YLF9 Uncharacterized protein n=49 Tax=Clostridiales TaxID=186802 RepID=C9YLF9_PEPDR	Peptoclostridium difficile (strain R20291) (Clostridium difficile)
NCKUH21_01483	78	0.096	0		hypothetical protein	>UniRef90_A0A031W9M3 Uncharacterized protein n=28 Tax=Clostridiales TaxID=186802 RepID=A0A031W9M3_CLODI	Clostridioides difficile (Peptoclostridium difficile)
NCKUH21_01484	328	0.104	0	ilvC	ketol-acid reductoisomerase	>UniRef90_Q18C83 Ketol-acid reductoisomerase (NADP(+)) n=47 Tax=Clostridiales TaxID=186802 RepID=ILVC_PEPD6	Peptoclostridium difficile (strain 630) (Clostridium difficile)
NCKUH21_01485	563	0.125	0	ilvB	acetolactate synthase large subunit	>UniRef90_A0A069AP75 Acetolactate synthase n=93 Tax=Clostridiales TaxID=186802 RepID=A0A069AP75_CLODI	Clostridioides difficile (Peptoclostridium difficile)
NCKUH21_01486	375	0.173	0		putative prophage phiRv2 integrase	>UniRef90_T3DDJ4 Phage integrase family protein n=47 Tax=root TaxID=1 RepID=T3DDJ4_CLODI	Clostridioides difficile CD160
NCKUH21_01487	234	0.09	0		hypothetical protein	>UniRef90_A0A1R5DWL9 HIRAN domain n=6 Tax=Clostridiales TaxID=186802 RepID=A0A1R5DWL9_CLODI
NCKUH21_01488	288	0.143	0	ctkA	serine/threonine-protein kinase CtkA	>UniRef90_A0A1R5DWZ6 Uncharacterized protein related to capsule biosynthesis enzymes n=9 Tax=Clostridiales TaxID=186802 RepID=A0A1R5DWZ6_CLODI
NCKUH21_01489	167	0.206	0		hypothetical protein	>UniRef90_T4IQI9 Translation initiation factor IF-2 family protein n=24 Tax=root TaxID=1 RepID=T4IQI9_CLODI	Clostridioides difficile Y384
NCKUH21_01490	181	0.139	0	immR_3	HTH-type transcriptional regulator ImmR	>UniRef90_A0A1R5ALT1 HTH-type transcriptional regulator immR n=9 Tax=root TaxID=1 RepID=A0A1R5ALT1_CLODI
NCKUH21_01491	112	0.127	0	xre_3	HTH-type transcriptional regulator Xre	>UniRef90_A0A0A8WE28 DNA-binding helix-turn-helix protein n=6 Tax=root TaxID=1 RepID=A0A0A8WE28_9CAUD	Clostridium phage phiCD24-1
NCKUH21_01492	66	0.095	0		hypothetical protein	>UniRef90_A0A0A8WHR3 Transcriptional regulator PBSX family (Modular protein) n=5 Tax=root TaxID=1 RepID=A0A0A8WHR3_9CAUD	Clostridium phage phiCD24-1
NCKUH21_01493	268	0.109	0		hypothetical protein	>UniRef90_C9YLG7 Uncharacterized protein n=18 Tax=root TaxID=1 RepID=C9YLG7_PEPDR	Peptoclostridium difficile (strain R20291) (Clostridium difficile)
NCKUH21_01494	68	0.154	0		hypothetical protein	>UniRef90_G6BNP9 Uncharacterized protein n=8 Tax=Clostridiales TaxID=186802 RepID=G6BNP9_CLODI	Clostridioides difficile 050-P50-2011
NCKUH21_01495	123	0.182	0		hypothetical protein	>UniRef90_U3Y0R7 Uncharacterized protein n=8 Tax=Clostridiales TaxID=186802 RepID=U3Y0R7_CLODI	Clostridioides difficile E15
NCKUH21_01496	64	0.111	0		hypothetical protein	>UniRef90_A0A069AVU1 DNA-binding helix-turn-helix protein n=14 Tax=root TaxID=1 RepID=A0A069AVU1_CLODI	Clostridioides difficile (Peptoclostridium difficile)
NCKUH21_01497	129	0.134	0		hypothetical protein	>UniRef90_A0A0N0NZS1 DNA-binding protein n=25 Tax=root TaxID=1 RepID=A0A0N0NZS1_CLODI	Clostridioides difficile (Peptoclostridium difficile)
NCKUH21_01498	48	0.146	0		hypothetical protein	>UniRef90_A0A1R2DZ04 Uncharacterised protein n=2 Tax=Clostridioides difficile TaxID=1496 RepID=A0A1R2DZ04_CLODI
NCKUH21_01499	144	0.149	0		hypothetical protein	>UniRef90_U3Y0M9 Uncharacterized protein n=14 Tax=Clostridiales TaxID=186802 RepID=U3Y0M9_CLODI	Clostridioides difficile E15
NCKUH21_01500	387	0.133	0		hypothetical protein	>UniRef90_C9YLG9 Uncharacterized protein n=25 Tax=Clostridiales TaxID=186802 RepID=C9YLG9_PEPDR	Peptoclostridium difficile (strain R20291) (Clostridium difficile)
NCKUH21_01501	110	0.14	0		hypothetical protein	>UniRef90_A0A160WLY9 Uncharacterized protein n=15 Tax=Clostridiales TaxID=186802 RepID=A0A160WLY9_CLODI	Clostridioides difficile (Peptoclostridium difficile)
NCKUH21_01502	189	0.112	0		hypothetical protein	>UniRef90_A0A160WR85 RNA polymerase factor sigma-70 n=13 Tax=Clostridiales TaxID=186802 RepID=A0A160WR85_CLODI	Clostridioides difficile (Peptoclostridium difficile)
NCKUH21_01503	189	0.134	0		hypothetical protein	>UniRef90_T3D9N4 Uncharacterized protein n=18 Tax=Clostridiales TaxID=186802 RepID=T3D9N4_CLODI	Clostridioides difficile CD160
NCKUH21_01504	651	0.129	0	polA_2	DNA polymerase I, thermostable	>UniRef90_A0A161KM43 DNA polymerase I n=35 Tax=Clostridiales TaxID=186802 RepID=A0A161KM43_CLODI	Clostridioides difficile (Peptoclostridium difficile)
NCKUH21_01505	804	0.149	0		hypothetical protein	>UniRef90_A0A0H3N311 Putative virulence-associated protein e n=36 Tax=Clostridiales TaxID=186802 RepID=A0A0H3N311_PEPDC	Peptoclostridium difficile (strain CD196) (Clostridium difficile)
NCKUH21_01506	46	0.342	0		hypothetical protein	>UniRef90_A0A160WN19 Uncharacterized protein n=3 Tax=Clostridioides difficile TaxID=1496 RepID=A0A160WN19_CLODI	Clostridioides difficile (Peptoclostridium difficile)
NCKUH21_01507	107	0.221	0		hypothetical protein	>UniRef90_T3DDK7 VRR-NUC domain protein n=16 Tax=Clostridiales TaxID=186802 RepID=T3DDK7_CLODI	Clostridioides difficile CD160
NCKUH21_01508	455	0.103	0		hypothetical protein	>UniRef90_T3DAW4 DEAD/DEAH box helicase family protein n=30 Tax=Clostridiales TaxID=186802 RepID=T3DAW4_CLODI	Clostridioides difficile CD160
NCKUH21_01509	158	0.15	0		hypothetical protein	>UniRef90_A0A1F2CWE3 Uncharacterized protein n=11 Tax=Clostridiales TaxID=186802 RepID=A0A1F2CWE3_9CLOT
NCKUH21_01510	149	0.183	0		hypothetical protein	>UniRef90_A0A1R5DW96 Uncharacterized phage-encoded protein n=4 Tax=Clostridioides difficile TaxID=1496 RepID=A0A1R5DW96_CLODI
NCKUH21_01511	323	0.162	0		hypothetical protein	>UniRef90_A0A1R2DZ01 Uncharacterised protein n=10 Tax=Clostridiales TaxID=186802 RepID=A0A1R2DZ01_CLODI
NCKUH21_01512	168	0.147	0		hypothetical protein	>UniRef90_A0A1R2DZ27 Uncharacterised protein n=8 Tax=Clostridiales TaxID=186802 RepID=A0A1R2DZ27_CLODI
NCKUH21_01513	229	0.215	0		hypothetical protein	>UniRef90_U3VGT5 Putative phage DNA-binding protein n=106 Tax=root TaxID=1 RepID=U3VGT5_CLODI	Clostridioides difficile E10
NCKUH21_01514	416	0.146	0		hypothetical protein	>UniRef90_C9YLI0 Phage terminase large subunit n=180 Tax=root TaxID=1 RepID=C9YLI0_PEPDR	Peptoclostridium difficile (strain R20291) (Clostridium difficile)
NCKUH21_01515	479	0.168	0		hypothetical protein	>UniRef90_A0A160WY77 Phage portal protein, SPP1 Gp6-like n=14 Tax=Clostridioides difficile TaxID=1496 RepID=A0A160WY77_CLODI	Clostridioides difficile (Peptoclostridium difficile)
NCKUH21_01516	510	0.135	0		NAD(+)--arginine ADP-ribosyltransferase EFV	>UniRef90_A0A1R6W2J4 NAD(+)--arginine ADP-ribosyltransferase EFV n=38 Tax=Clostridiales TaxID=186802 RepID=A0A1R6W2J4_CLODI
NCKUH21_01517	81	0.115	0		hypothetical protein	>UniRef90_A0A160XA79 Uncharacterized protein n=8 Tax=Clostridiales TaxID=186802 RepID=A0A160XA79_CLODI	Clostridioides difficile (Peptoclostridium difficile)
NCKUH21_01518	186	0.137	0		hypothetical protein	>UniRef90_A0A160YD85 Phage minor structural protein GP20 n=64 Tax=root TaxID=1 RepID=A0A160YD85_CLODI	Clostridioides difficile (Peptoclostridium difficile)
NCKUH21_01519	295	0.137	0		hypothetical protein	>UniRef90_X5J9Z5 Putative major capsid protein n=97 Tax=root TaxID=1 RepID=X5J9Z5_9CAUD	Clostridium phage CDMH1
NCKUH21_01520	76	0.187	0		hypothetical protein	>UniRef90_Q183Z7 Putative phage protein n=41 Tax=root TaxID=1 RepID=Q183Z7_PEPD6	Peptoclostridium difficile (strain 630) (Clostridium difficile)
NCKUH21_01521	132	0.134	0		hypothetical protein	>UniRef90_X5JAJ0 Uncharacterized protein n=96 Tax=root TaxID=1 RepID=X5JAJ0_9CAUD	Clostridium phage CDMH1
NCKUH21_01522	114	0.106	0		hypothetical protein	>UniRef90_X5JAV9 Uncharacterized protein n=45 Tax=root TaxID=1 RepID=X5JAV9_9CAUD	Clostridium phage CDMH1
NCKUH21_01523	95	0.187	0		hypothetical protein	>UniRef90_A0A170Y0F8 Uncharacterized protein n=14 Tax=Clostridiales TaxID=186802 RepID=A0A170Y0F8_CLODI	Clostridioides difficile (Peptoclostridium difficile)
NCKUH21_01524	267	0.146	0		hypothetical protein	>UniRef90_C9YLI7 Uncharacterized protein n=14 Tax=Clostridiales TaxID=186802 RepID=C9YLI7_PEPDR	Peptoclostridium difficile (strain R20291) (Clostridium difficile)
NCKUH21_01525	144	0.199	0		hypothetical protein	>UniRef90_A0A0A8WJT3 Uncharacterized protein n=15 Tax=root TaxID=1 RepID=A0A0A8WJT3_9CAUD	Clostridium phage phiMMP01
NCKUH21_01526	60	0.288	0		hypothetical protein	>UniRef90_A0A0J0TT40 Uncharacterized protein n=28 Tax=Clostridiales TaxID=186802 RepID=A0A0J0TT40_CLOSO	Paeniclostridium sordellii 8483
NCKUH21_01527	435	0.178	0		hypothetical protein	>UniRef90_Q184A3 Putative phage protein n=185 Tax=root TaxID=1 RepID=Q184A3_PEPD6	Peptoclostridium difficile (strain 630) (Clostridium difficile)
NCKUH21_01528	155	0.094	0	xkdM_2	phage-like element PBSX protein XkdM	>UniRef90_A0A1R5JBP5 Phage protein n=26 Tax=Clostridiales TaxID=186802 RepID=A0A1R5JBP5_CLODI
NCKUH21_01529	274	0.141	0		hypothetical protein	>UniRef90_C9YLJ1 Phage-related protein n=6 Tax=Clostridiales TaxID=186802 RepID=C9YLJ1_PEPDR	Peptoclostridium difficile (strain R20291) (Clostridium difficile)
NCKUH21_01530	145	0.155	0		hypothetical protein	>UniRef90_A0A1R6V9Q5 Phage XkdN-like protein n=48 Tax=Clostridiales TaxID=186802 RepID=A0A1R6V9Q5_CLODI
NCKUH21_01531	33	0.182	0		hypothetical protein	>UniRef90_A0A1R2DZ32 Uncharacterised protein n=5 Tax=Clostridioides difficile TaxID=1496 RepID=A0A1R2DZ32_CLODI
NCKUH21_01532	287	0.165	0		hypothetical protein	>UniRef90_C9YLJ4 Prophage antirepressor-related protein n=17 Tax=Clostridiales TaxID=186802 RepID=C9YLJ4_PEPDR	Peptoclostridium difficile (strain R20291) (Clostridium difficile)
NCKUH21_01533	43	0.093	0		hypothetical protein	>UniRef90_A0A1F2CW74 Uncharacterized protein n=11 Tax=Clostridiales TaxID=186802 RepID=A0A1F2CW74_9CLOT
NCKUH21_01534	174	0.088	0		hypothetical protein	>UniRef90_A0A160W0G7 DUF4352 domain-containing protein n=15 Tax=root TaxID=1 RepID=A0A160W0G7_CLODI	Clostridioides difficile (Peptoclostridium difficile)
NCKUH21_01535	254	0.112	0		hypothetical protein	>UniRef90_C9YLJ6 Uncharacterized protein n=7 Tax=Clostridiales TaxID=186802 RepID=C9YLJ6_PEPDR	Peptoclostridium difficile (strain R20291) (Clostridium difficile)
NCKUH21_01536	789	0.171	0		hypothetical protein	>UniRef90_A0A1F2CW88 Uncharacterized protein n=14 Tax=Clostridiales TaxID=186802 RepID=A0A1F2CW88_9CLOT
NCKUH21_01537	228	0.2	0		hypothetical protein	>UniRef90_A0A1R7F124 LysM domain/BON superfamily protein n=109 Tax=root TaxID=1 RepID=A0A1R7F124_CLODI
NCKUH21_01538	629	0.143	0		putative endopeptidase	>UniRef90_A0A160WL70 Gamma-D-glutamyl-L-lysine endopeptidase n=90 Tax=root TaxID=1 RepID=A0A160WL70_CLODI	Clostridioides difficile (Peptoclostridium difficile)
NCKUH21_01539	85	0.138	0		hypothetical protein	>UniRef90_C9YLK0 Phage protein n=51 Tax=Clostridiales TaxID=186802 RepID=C9YLK0_PEPDR	Peptoclostridium difficile (strain R20291) (Clostridium difficile)
NCKUH21_01540	138	0.116	0		hypothetical protein	>UniRef90_C9YLK1 Phage protein n=31 Tax=root TaxID=1 RepID=C9YLK1_PEPDR	Peptoclostridium difficile (strain R20291) (Clostridium difficile)
NCKUH21_01541	348	0.153	0		hypothetical protein	>UniRef90_Q183Y6 Putative phage baseplate assembly protein n=170 Tax=root TaxID=1 RepID=Q183Y6_PEPD6	Peptoclostridium difficile (strain 630) (Clostridium difficile)
NCKUH21_01542	204	0.163	0		hypothetical protein	>UniRef90_X5J9Z9 Uncharacterized protein n=132 Tax=root TaxID=1 RepID=X5J9Z9_9CAUD	Clostridium phage CDMH1
NCKUH21_01543	340	0.158	0		hypothetical protein	>UniRef90_A0A1F2CW82 Phage tail protein n=3 Tax=Clostridiales TaxID=186802 RepID=A0A1F2CW82_9CLOT
NCKUH21_01544	507	0.135	0		hypothetical protein	>UniRef90_A0A1F2CW38 Uncharacterized protein n=4 Tax=Clostridiales TaxID=186802 RepID=A0A1F2CW38_9CLOT
NCKUH21_01545	96	0.146	0		hypothetical protein	>UniRef90_A0A1F2CWL5 Uncharacterized protein n=5 Tax=Clostridiales TaxID=186802 RepID=A0A1F2CWL5_9CLOT
NCKUH21_01546	59	0.136	0		hypothetical protein	>UniRef90_A0A069AMI0 Putative phage protein n=9 Tax=root TaxID=1 RepID=A0A069AMI0_CLODI	Clostridioides difficile (Peptoclostridium difficile)
NCKUH21_01547	187	0.134	0		hypothetical protein	>UniRef90_C9YLK8 Uncharacterized protein n=39 Tax=Clostridiales TaxID=186802 RepID=C9YLK8_PEPDR	Peptoclostridium difficile (strain R20291) (Clostridium difficile)
NCKUH21_01548	95	0.105	0		hypothetical protein	>UniRef90_A0A0A8WIF5 Uncharacterized protein n=17 Tax=root TaxID=1 RepID=A0A0A8WIF5_9CAUD	Clostridium phage phiMMP01
NCKUH21_01549	84	0.173	0		hypothetical protein	>UniRef90_A0A069B1J4 Holin n=13 Tax=root TaxID=1 RepID=A0A069B1J4_CLODI	Clostridioides difficile (Peptoclostridium difficile)
NCKUH21_01550	286	0.162	0		hypothetical protein	>UniRef90_C9YLL0 Uncharacterized protein n=16 Tax=root TaxID=1 RepID=C9YLL0_PEPDR	Peptoclostridium difficile (strain R20291) (Clostridium difficile)
NCKUH21_01551	269	0.128	0		hypothetical protein	>UniRef90_X5JAJ5 Putative endolysin protein n=135 Tax=root TaxID=1 RepID=X5JAJ5_9CAUD	Clostridium phage CDMH1
NCKUH21_01552	798	0.117	0	lytC_5	N-acetylmuramoyl-L-alanine amidase LytC	>UniRef90_A0A1R6VGK3 N-acetylmuramoyl-L-alanine amidase LytC n=20 Tax=Clostridiales TaxID=186802 RepID=A0A1R6VGK3_CLODI
NCKUH21_01553	57	0.167	0		hypothetical protein	>UniRef90_A0A0N0NZJ4 PemI n=19 Tax=Clostridiales TaxID=186802 RepID=A0A0N0NZJ4_CLODI	Clostridioides difficile (Peptoclostridium difficile)
NCKUH21_01554	41	0.146	0		hypothetical protein	>UniRef90_A0A0A8WEJ5 Uncharacterized protein n=6 Tax=root TaxID=1 RepID=A0A0A8WEJ5_9CAUD	Clostridium phage phiCD24-1
NCKUH21_01555	224	0.119	0	ydbD_2	putative manganese catalase	>UniRef90_A0A1R6VL19 Manganese-containing catalase n=45 Tax=Clostridiales TaxID=186802 RepID=A0A1R6VL19_CLODI
NCKUH21_01556	677	0.137	0		cellobiose 2-epimerase	>UniRef90_A0A171C4C7 Cellobiose 2-epimerase n=73 Tax=Clostridiales TaxID=186802 RepID=A0A171C4C7_CLODI	Clostridioides difficile (Peptoclostridium difficile)
NCKUH21_01557	187	0.101	0	badR	transcriptional activatory protein BadR	>UniRef90_C9YLL5 MarR-family transcriptional regulator n=29 Tax=Clostridiales TaxID=186802 RepID=C9YLL5_PEPDR	Peptoclostridium difficile (strain R20291) (Clostridium difficile)
NCKUH21_01558	177	0.157	0		monoacylglycerol lipase	>UniRef90_A0A1R7Q7C0 Hydrolase, alpha/beta fold family protein n=10 Tax=Peptostreptococcaceae TaxID=186804 RepID=A0A1R7Q7C0_CLODI
NCKUH21_01559	250	0.126	0		hypothetical protein	>UniRef90_C9YLL6 Transposase-like protein b n=99 Tax=Clostridioides difficile TaxID=1496 RepID=C9YLL6_PEPDR	Peptoclostridium difficile (strain R20291) (Clostridium difficile)
NCKUH21_01560	152	0.213	0		hypothetical protein	>UniRef90_A0A1S0S4P1 Hydrolase, alpha/beta domain protein n=13 Tax=Peptostreptococcaceae TaxID=186804 RepID=A0A1S0S4P1_CLODI
NCKUH21_01561	403	0.174	0	xre_4	HTH-type transcriptional regulator Xre	>UniRef90_A0A161KQ64 HTH-type transcriptional regulator Xre n=65 Tax=Clostridiales TaxID=186802 RepID=A0A161KQ64_CLODI	Clostridioides difficile (Peptoclostridium difficile)
NCKUH21_01562	172	0.229	0		hypothetical protein	>UniRef90_C9YLL8 Uncharacterized protein n=38 Tax=Clostridiales TaxID=186802 RepID=C9YLL8_PEPDR	Peptoclostridium difficile (strain R20291) (Clostridium difficile)
NCKUH21_01563	264	0.124	0	yocH_1	cell wall-binding protein YocH	>UniRef90_A0A160XK73 Cell wall-binding protein YocH n=48 Tax=Clostridiales TaxID=186802 RepID=A0A160XK73_CLODI	Clostridioides difficile (Peptoclostridium difficile)
NCKUH21_01564	195	0.119	0	tesA	acyl-CoA thioesterase 1	>UniRef90_A0A160WCU0 Arylesterase n=41 Tax=Clostridiales TaxID=186802 RepID=A0A160WCU0_CLODI	Clostridioides difficile (Peptoclostridium difficile)
NCKUH21_01565	564	0.122	0	pgcA_1	phosphoglucomutase	>UniRef90_A0A069AUQ2 Alpha-phosphoglucomutase n=70 Tax=Clostridiales TaxID=186802 RepID=A0A069AUQ2_CLODI	Clostridioides difficile (Peptoclostridium difficile)
NCKUH21_01566	278	0.156	0		hypothetical protein	>UniRef90_T3DCK4 YihY family inner membrane domain protein n=29 Tax=Clostridiales TaxID=186802 RepID=T3DCK4_CLODI	Clostridioides difficile CD160
NCKUH21_01567	617	0.133	0	resE_4	sensor histidine kinase ResE	>UniRef90_A0A170VZ80 Sensor histidine kinase TodS n=60 Tax=Clostridiales TaxID=186802 RepID=A0A170VZ80_CLODI	Clostridioides difficile (Peptoclostridium difficile)
NCKUH21_01570	404	0.076	0	hom_2	homoserine dehydrogenase	>UniRef90_A0A031WCZ9 Homoserine dehydrogenase n=43 Tax=Clostridiales TaxID=186802 RepID=A0A031WCZ9_CLODI	Clostridioides difficile (Peptoclostridium difficile)
NCKUH21_01571	163	0.127	0		hypothetical protein	>UniRef90_A0A031WDH0 Uncharacterised protein n=31 Tax=Clostridiales TaxID=186802 RepID=A0A031WDH0_CLODI	Clostridioides difficile (Peptoclostridium difficile)
NCKUH21_01572	420	0.129	0	hisD	histidinol dehydrogenase	>UniRef90_A0A031WDY4 Histidinol dehydrogenase n=44 Tax=Clostridiales TaxID=186802 RepID=A0A031WDY4_CLODI	Clostridioides difficile (Peptoclostridium difficile)
NCKUH21_01573	249	0.162	0	yvaM	AB hydrolase superfamily protein YvaM	>UniRef90_A0A1R4WAN3 Aromatic compounds hydrolase n=40 Tax=Clostridiales TaxID=186802 RepID=A0A1R4WAN3_CLODI
NCKUH21_01574	88	0.326	0		hypothetical protein	>UniRef90_A0A0N0NZA2 Histidine kinase n=25 Tax=Clostridiales TaxID=186802 RepID=A0A0N0NZA2_CLODI	Clostridioides difficile (Peptoclostridium difficile)
NCKUH21_01575	363	0.124	0	nagC_1	N-acetylglucosamine repressor	>UniRef90_A0A1Q9BM42 Making large colonies protein n=39 Tax=Clostridiales TaxID=186802 RepID=A0A1Q9BM42_CLODI
NCKUH21_01576	315	0.127	0	murK_1	N-acetylmuramic acid/N-acetylglucosamine kinase	>UniRef90_A0A161KJU5 Glucosamine kinase GspK n=50 Tax=Clostridiales TaxID=186802 RepID=A0A161KJU5_CLODI	Clostridioides difficile (Peptoclostridium difficile)
NCKUH21_01577	393	0.121	0		hypothetical protein	>UniRef90_C9YLN1 Uncharacterized protein n=63 Tax=Clostridiales TaxID=186802 RepID=C9YLN1_PEPDR	Peptoclostridium difficile (strain R20291) (Clostridium difficile)
NCKUH21_01578	497	0.13	0	mglA	galactose/methyl galactoside import ATP-binding protein MglA	>UniRef90_A0A069AUN4 ABC-type transport system, sugar-family ATP-binding protein n=58 Tax=Clostridiales TaxID=186802 RepID=A0A069AUN4_CLODI	Clostridioides difficile (Peptoclostridium difficile)
NCKUH21_01579	315	0.114	0	rbsC_2	ribose import permease protein RbsC	>UniRef90_A0A160WYV0 ABC-type transport system, sugar-familypermease n=33 Tax=Clostridiales TaxID=186802 RepID=A0A160WYV0_CLODI	Clostridioides difficile (Peptoclostridium difficile)
NCKUH21_01580	319	0.1	0	rbsB_2	ribose import binding protein RbsB	>UniRef90_A0A160X040 D-ribose-binding periplasmic protein n=37 Tax=Clostridiales TaxID=186802 RepID=A0A160X040_CLODI	Clostridioides difficile (Peptoclostridium difficile)
NCKUH21_01581	209	0.13	0		hypothetical protein	>UniRef90_A0A0J0U4X7 Uncharacterized protein n=32 Tax=Clostridiales TaxID=186802 RepID=A0A0J0U4X7_CLOSO	Paeniclostridium sordellii 8483
NCKUH21_01582	30	0.259	0		hypothetical protein	>UniRef90_A0A1M2YDE9 Uncharacterized protein n=1 Tax=Clostridioides difficile TaxID=1496 RepID=A0A1M2YDE9_CLODI
NCKUH21_01583	557	0.139	0	kdpA	potassium-transporting ATPase potassium-binding subunit	>UniRef90_A0A031WDX6 Potassium-transporting ATPase potassium-binding subunit n=54 Tax=Clostridiales TaxID=186802 RepID=A0A031WDX6_CLODI	Clostridioides difficile (Peptoclostridium difficile)
NCKUH21_01584	684	0.11	0	kdpB	potassium-transporting ATPase ATP-binding subunit	>UniRef90_C9YLN7 Potassium-transporting ATPase ATP-binding subunit n=49 Tax=Clostridiales TaxID=186802 RepID=C9YLN7_PEPDR	Peptoclostridium difficile (strain R20291) (Clostridium difficile)
NCKUH21_01585	207	0.112	0	kdpC	potassium-transporting ATPase KdpC subunit	>UniRef90_Q186E8 Potassium-transporting ATPase KdpC subunit n=49 Tax=Clostridiales TaxID=186802 RepID=KDPC_PEPD6	Peptoclostridium difficile (strain 630) (Clostridium difficile)
NCKUH21_01586	301	0.12	0	cysK_1	cysteine synthase	>UniRef90_A0A161KGP8 Cysteine synthase n=34 Tax=Clostridiales TaxID=186802 RepID=A0A161KGP8_CLODI	Clostridioides difficile (Peptoclostridium difficile)
NCKUH21_01587	195	0.144	0	cysE	serine acetyltransferase	>UniRef90_C9YLP0 Serine acetyltransferase n=36 Tax=Clostridiales TaxID=186802 RepID=C9YLP0_PEPDR	Peptoclostridium difficile (strain R20291) (Clostridium difficile)
NCKUH21_01588	61	0.067	0		ferredoxin	>UniRef90_A0A031WDX1 Ferredoxin n=20 Tax=Clostridiales TaxID=186802 RepID=A0A031WDX1_CLODI	Clostridioides difficile (Peptoclostridium difficile)
NCKUH21_01589	288	0.12	0	map_2	methionine aminopeptidase	>UniRef90_C9YLP1 Methionine aminopeptidase n=38 Tax=Clostridiales TaxID=186802 RepID=C9YLP1_PEPDR	Peptoclostridium difficile (strain R20291) (Clostridium difficile)
NCKUH21_01590	413	0.109	0	zmp1_1	pro-Pro endopeptidase	>UniRef90_C9YLP2 Uncharacterized protein n=66 Tax=Clostridiales TaxID=186802 RepID=C9YLP2_PEPDR	Peptoclostridium difficile (strain R20291) (Clostridium difficile)
NCKUH21_01591	102	0.14	0		hypothetical protein	>UniRef90_T4HM06 Uncharacterized protein n=23 Tax=Clostridiales TaxID=186802 RepID=T4HM06_CLODI	Clostridioides difficile Y384
NCKUH21_01593	263	0.116	0	thiD	hydroxymethylpyrimidine/phosphomethylpyrimidine kinase	>UniRef90_A0A031WDE7 Bifunctional hydroxy-methylpyrimidine kinase and hydroxy-phosphomethylpyrimidine kinase n=39 Tax=Clostridiales TaxID=186802 RepID=A0A031WDE7_CLODI	Clostridioides difficile (Peptoclostridium difficile)
NCKUH21_01594	261	0.092	0	thiM	hydroxyethylthiazole kinase	>UniRef90_Q186F4 Hydroxyethylthiazole kinase n=38 Tax=Clostridiales TaxID=186802 RepID=THIM_PEPD6	Peptoclostridium difficile (strain 630) (Clostridium difficile)
NCKUH21_01595	209	0.137	0	thiE	thiamine-phosphate synthase	>UniRef90_Q186F8 Thiamine-phosphate synthase n=45 Tax=Clostridiales TaxID=186802 RepID=THIE_PEPD6	Peptoclostridium difficile (strain 630) (Clostridium difficile)
NCKUH21_01596	99	0.181	0	licB_2	lichenan-specific phosphotransferase enzyme IIB component	>UniRef90_A0A161KPS2 Lichenan-specific phosphotransferase enzyme IIB component n=30 Tax=Clostridiales TaxID=186802 RepID=A0A161KPS2_CLODI	Clostridioides difficile (Peptoclostridium difficile)
NCKUH21_01597	248	0.187	0	drrB	daunorubicin/doxorubicin resistance ABC transporter permease protein DrrB	>UniRef90_A0A160Y4J7 Transport permease protein n=65 Tax=Clostridiales TaxID=186802 RepID=A0A160Y4J7_CLODI	Clostridioides difficile (Peptoclostridium difficile)
NCKUH21_01598	319	0.118	0	drrA_5	daunorubicin/doxorubicin resistance ATP-binding protein DrrA	>UniRef90_A0A1R5P7G3 ABC transporter ATP-binding protein n=52 Tax=Clostridiales TaxID=186802 RepID=A0A1R5P7G3_CLODI
NCKUH21_01599	151	0.167	0		hypothetical protein	>UniRef90_A0A031WDW1 AraC family transcriptional regulator n=34 Tax=Clostridiales TaxID=186802 RepID=A0A031WDW1_CLODI	Clostridioides difficile (Peptoclostridium difficile)
NCKUH21_01600	117	0.124	0	ytrA_4	HTH-type transcriptional repressor YtrA	>UniRef90_A0A161KGU7 HTH-type transcriptional repressor YtrA n=29 Tax=Clostridiales TaxID=186802 RepID=A0A161KGU7_CLODI	Clostridioides difficile (Peptoclostridium difficile)
NCKUH21_01601	237	0.175	0	ytrB_2	ABC transporter ATP-binding protein YtrB	>UniRef90_U3XXW8 ABC-type transport system, multidrug-family ATP-binding protein n=37 Tax=Clostridiales TaxID=186802 RepID=U3XXW8_CLODI	Clostridioides difficile E15
NCKUH21_01602	273	0.144	0		hypothetical protein	>UniRef90_A0A069ACV2 ABC transporter permease n=64 Tax=Clostridiales TaxID=186802 RepID=A0A069ACV2_CLODI	Clostridioides difficile (Peptoclostridium difficile)
NCKUH21_01603	398	0.119	0		hypothetical protein	>UniRef90_A0A069AG82 Uncharacterized protein n=61 Tax=Clostridiales TaxID=186802 RepID=A0A069AG82_CLODI	Clostridioides difficile (Peptoclostridium difficile)
NCKUH21_01604	269	0.141	0		hypothetical protein	>UniRef90_A0A069AF97 Uncharacterized protein n=57 Tax=Clostridiales TaxID=186802 RepID=A0A069AF97_CLODI	Clostridioides difficile (Peptoclostridium difficile)
NCKUH21_01605	421	0.139	0		hypothetical protein	>UniRef90_A0A069A819 Uncharacterized protein n=49 Tax=Clostridiales TaxID=186802 RepID=A0A069A819_CLODI	Clostridioides difficile (Peptoclostridium difficile)
NCKUH21_01606	392	0.108	0	hutI	imidazolonepropionase	>UniRef90_A0A069ABW4 Amidohydrolase n=43 Tax=Clostridiales TaxID=186802 RepID=A0A069ABW4_CLODI	Clostridioides difficile (Peptoclostridium difficile)
NCKUH21_01607	304	0.096	0		hypothetical protein	>UniRef90_A0A031WCW5 Spore coat assembly protein n=30 Tax=Clostridiales TaxID=186802 RepID=A0A031WCW5_CLODI	Clostridioides difficile (Peptoclostridium difficile)
NCKUH21_01608	263	0.122	0	natA_1	ABC transporter ATP-binding protein NatA	>UniRef90_A0A160X0T7 ABC-type transport system, ATP-binding protein n=34 Tax=Clostridiales TaxID=186802 RepID=A0A160X0T7_CLODI	Clostridioides difficile (Peptoclostridium difficile)
NCKUH21_01609	685	0.13	0	natB	ABC transporter permease protein NatB	>UniRef90_A0A069B2P0 ABC-type transport system, permease n=58 Tax=Clostridiales TaxID=186802 RepID=A0A069B2P0_CLODI	Clostridioides difficile (Peptoclostridium difficile)
NCKUH21_01610	513	0.154	0	gmr_5	cyclic di-GMP phosphodiesterase Gmr	>UniRef90_A0A1R6N5J7 Cyclic di-GMP phosphodiesterase Gmr n=76 Tax=Clostridiales TaxID=186802 RepID=A0A1R6N5J7_CLODI
NCKUH21_01611	121	0.12	0	ytrA_5	HTH-type transcriptional repressor YtrA	>UniRef90_A0A160XKB2 HTH-type transcriptional repressor YtrA n=26 Tax=Clostridiales TaxID=186802 RepID=A0A160XKB2_CLODI	Clostridioides difficile (Peptoclostridium difficile)
NCKUH21_01612	240	0.152	0	ytrB_3	ABC transporter ATP-binding protein YtrB	>UniRef90_A0A160YG04 ABC transporter ATP-binding protein YtrB n=35 Tax=Clostridiales TaxID=186802 RepID=A0A160YG04_CLODI	Clostridioides difficile (Peptoclostridium difficile)
NCKUH21_01613	253	0.102	0		hypothetical protein	>UniRef90_A0A069A7F0 ABC transporter permease n=29 Tax=Clostridiales TaxID=186802 RepID=A0A069A7F0_CLODI	Clostridioides difficile (Peptoclostridium difficile)
NCKUH21_01614	415	0.121	0	lgoT	putative L-galactonate transporter	>UniRef90_A0A161KM74 L-galactonate transporter n=55 Tax=Clostridiales TaxID=186802 RepID=A0A161KM74_CLODI	Clostridioides difficile (Peptoclostridium difficile)
NCKUH21_01615	293	0.138	0	mscS_2	small-conductance mechanosensitive channel	>UniRef90_A0A160WSS0 Mechanosensitive ion channel protein,MscS family [Clostridium difficile 630] n=54 Tax=Clostridiales TaxID=186802 RepID=A0A160WSS0_CLODI	Clostridioides difficile (Peptoclostridium difficile)
NCKUH21_01616	46	0.204	0		hypothetical protein	>UniRef90_A0A160X232 Uncharacterized protein n=4 Tax=Clostridioides difficile TaxID=1496 RepID=A0A160X232_CLODI	Clostridioides difficile (Peptoclostridium difficile)
NCKUH21_01617	204	0.111	0		hypothetical protein	>UniRef90_A0A160WZV9 Peptidase propeptide and YPEB domain protein n=44 Tax=Clostridiales TaxID=186802 RepID=A0A160WZV9_CLODI	Clostridioides difficile (Peptoclostridium difficile)
NCKUH21_01618	842	0.108	0	fprA1_2	flavo-diiron protein FprA1	>UniRef90_T4AV22 Flavo-diiron FprA1 domain protein n=91 Tax=Clostridiales TaxID=186802 RepID=T4AV22_CLODI	Clostridioides difficile F501
NCKUH21_01619	232	0.144	0	walR_6	transcriptional regulatory protein WalR	>UniRef90_A0A031WAK6 DNA-binding response regulator n=24 Tax=Clostridiales TaxID=186802 RepID=A0A031WAK6_CLODI	Clostridioides difficile (Peptoclostridium difficile)
NCKUH21_01620	379	0.195	0	resE_5	sensor histidine kinase ResE	>UniRef90_A0A1R5P5F5 Alkaline phosphatase synthesis sensor protein phoR n=42 Tax=Clostridiales TaxID=186802 RepID=A0A1R5P5F5_CLODI
NCKUH21_01621	365	0.142	0	vanB	vancomycin B-type resistance protein VanB	>UniRef90_A0A069AGA8 D-alanine--D-alanine ligase n=30 Tax=Clostridiales TaxID=186802 RepID=A0A069AGA8_CLODI	Clostridioides difficile (Peptoclostridium difficile)
NCKUH21_01622	267	0.157	0	vanY	D-alanyl-D-alanine carboxypeptidase	>UniRef90_A0A060PHX4 D,D-carboxypeptidase n=14 Tax=Clostridiales TaxID=186802 RepID=A0A060PHX4_CLODI	Clostridioides difficile (Peptoclostridium difficile)
NCKUH21_01623	711	0.156	0	vanT	serine/alanine racemase	>UniRef90_A0A060PKB2 Alanine racemase n=51 Tax=Clostridiales TaxID=186802 RepID=A0A060PKB2_CLODI	Clostridioides difficile (Peptoclostridium difficile)
NCKUH21_01624	205	0.163	0	ydjZ	TVP38/TMEM64 family inner membrane protein YdjZ	>UniRef90_A0A031WAK1 SNARE-like domain protein n=33 Tax=Clostridiales TaxID=186802 RepID=A0A031WAK1_CLODI	Clostridioides difficile (Peptoclostridium difficile)
NCKUH21_01625	177	0.2	0	ydjM	inner membrane protein YdjM	>UniRef90_A0A0J0U535 Membrane-associated metal-dependent hydrolase n=35 Tax=Clostridiales TaxID=186802 RepID=A0A0J0U535_CLOSO	Paeniclostridium sordellii 8483
NCKUH21_01626	233	0.125	0	sodA2	superoxide dismutase [Mn] 2	>UniRef90_A0A031WIL7 Superoxide dismutase n=44 Tax=Clostridiales TaxID=186802 RepID=A0A031WIL7_CLODI	Clostridioides difficile (Peptoclostridium difficile)
NCKUH21_01627	623	0.129	0	asnB_2	asparagine synthetase [glutamine-hydrolyzing] 1	>UniRef90_U3XU62 Asparagine synthetase n=52 Tax=Clostridiales TaxID=186802 RepID=U3XU62_CLODI	Clostridioides difficile E15
NCKUH21_01628	477	0.152	0	degS	serine endoprotease DegS	>UniRef90_A0A1R4XTG8 Serine endoprotease DegS n=81 Tax=Clostridiales TaxID=186802 RepID=A0A1R4XTG8_CLODI
NCKUH21_01629	191	0.116	0	yceD_1	general stress protein 16U	>UniRef90_A0A031WHM7 Chemical-damaging agent resistance protein C n=24 Tax=Clostridiales TaxID=186802 RepID=A0A031WHM7_CLODI	Clostridioides difficile (Peptoclostridium difficile)
NCKUH21_01630	191	0.123	0	yceD_2	general stress protein 16U	>UniRef90_A0A031WI63 Chemical-damaging agent resistance protein C n=32 Tax=Clostridiales TaxID=186802 RepID=A0A031WI63_CLODI	Clostridioides difficile (Peptoclostridium difficile)
NCKUH21_01631	208	0.123	0	yceC	stress response protein SCP2	>UniRef90_T3DFK6 Stress response protein SCP2 n=2 Tax=Clostridioides difficile CD160 TaxID=1151292 RepID=T3DFK6_CLODI	Clostridioides difficile CD160
NCKUH21_01632	918	0.125	0		calcium-transporting ATPase 1	>UniRef90_A0A161KVJ2 Calcium-translocating P-type ATPase, PMCA-type n=74 Tax=Clostridiales TaxID=186802 RepID=A0A161KVJ2_CLODI	Clostridioides difficile (Peptoclostridium difficile)
NCKUH21_01633	519	0.152	0		hypothetical protein	>UniRef90_C9YLT3 Uncharacterized protein n=44 Tax=Clostridiales TaxID=186802 RepID=C9YLT3_PEPDR	Peptoclostridium difficile (strain R20291) (Clostridium difficile)
NCKUH21_01634	377	0.149	0		telA-like protein	>UniRef90_T4HSP8 Toxic anion resistance family protein n=29 Tax=Clostridiales TaxID=186802 RepID=T4HSP8_CLODI	Clostridioides difficile Y384
NCKUH21_01635	341	0.159	0		hypothetical protein	>UniRef90_T3DBE5 Uncharacterized protein n=52 Tax=Clostridiales TaxID=186802 RepID=T3DBE5_CLODI	Clostridioides difficile CD160
NCKUH21_01636	411	0.157	0		hypothetical protein	>UniRef90_A0A160XKD0 Phosphoribosyl transferase domain protein n=62 Tax=Clostridiales TaxID=186802 RepID=A0A160XKD0_CLODI	Clostridioides difficile (Peptoclostridium difficile)
NCKUH21_01637	361	0.125	0	stiP	cysteine protease StiP	>UniRef90_A0A160Y2T9 Cysteine protease StiP n=39 Tax=Clostridiales TaxID=186802 RepID=A0A160Y2T9_CLODI	Clostridioides difficile (Peptoclostridium difficile)
NCKUH21_01638	262	0.146	0		hypothetical protein	>UniRef90_C9YLT8 Uncharacterized protein n=44 Tax=Clostridiales TaxID=186802 RepID=C9YLT8_PEPDR	Peptoclostridium difficile (strain R20291) (Clostridium difficile)
NCKUH21_01639	183	0.136	0	puuR_2	HTH-type transcriptional regulator PuuR	>UniRef90_A0A1R2EJK3 HTH-type transcriptional regulator PuuR n=35 Tax=Clostridiales TaxID=186802 RepID=A0A1R2EJK3_CLODI
NCKUH21_01640	399	0.103	0		hypothetical protein	>UniRef90_D5RYQ1 Uncharacterized protein n=41 Tax=Clostridiales TaxID=186802 RepID=D5RYQ1_CLODI	Clostridioides difficile NAP07
NCKUH21_01641	325	0.117	0		hypothetical protein	>UniRef90_A0A160WCE6 Membrane dipeptidase (Peptidase family M19) n=65 Tax=Clostridiales TaxID=186802 RepID=A0A160WCE6_CLODI	Clostridioides difficile (Peptoclostridium difficile)
NCKUH21_01642	316	0.153	0	feuB_1	iron-uptake system permease protein FeuB	>UniRef90_A0A031WJQ5 ABC-type transport system, iron-family permease n=51 Tax=Clostridiales TaxID=186802 RepID=A0A031WJQ5_CLODI	Clostridioides difficile (Peptoclostridium difficile)
NCKUH21_01643	317	0.128	0	fhuB	iron(3+)-hydroxamate import system permease protein FhuB	>UniRef90_A0A031WHW8 ABC-type transport system, iron-family permease n=50 Tax=Clostridiales TaxID=186802 RepID=A0A031WHW8_CLODI	Clostridioides difficile (Peptoclostridium difficile)
NCKUH21_01644	250	0.136	0	yusV_1	putative siderophore transport system ATP-binding protein YusV	>UniRef90_A0A069ATI7 ABC-type transport system, iron-family ATP-binding protein n=38 Tax=Clostridiales TaxID=186802 RepID=A0A069ATI7_CLODI	Clostridioides difficile (Peptoclostridium difficile)
NCKUH21_01645	320	0.092	0	yclQ	putative ABC transporter solute-binding protein YclQ	>UniRef90_A0A160XIP6 Putative ABC transporter solute-binding protein YclQ n=61 Tax=Clostridiales TaxID=186802 RepID=A0A160XIP6_CLODI	Clostridioides difficile (Peptoclostridium difficile)
NCKUH21_01646	618	0.144	0	cph2_3	phytochrome-like protein cph2	>UniRef90_A0A160W041 Diguanylate phosphodiesterase n=58 Tax=Clostridiales TaxID=186802 RepID=A0A160W041_CLODI	Clostridioides difficile (Peptoclostridium difficile)
NCKUH21_01647	198	0.131	0		hypothetical protein	>UniRef90_D5RYQ8 Uncharacterized protein n=30 Tax=Clostridiales TaxID=186802 RepID=D5RYQ8_CLODI	Clostridioides difficile NAP07
NCKUH21_01648	264	0.137	0	metQ_2	D-methionine-binding lipoprotein MetQ	>UniRef90_A0A160W043 Lipoprotein n=29 Tax=Clostridiales TaxID=186802 RepID=A0A160W043_CLODI	Clostridioides difficile (Peptoclostridium difficile)
NCKUH21_01650	327	0.122	0	lplJ_2	lipoate-protein ligase LplJ	>UniRef90_A0A170YEK3 Lipoate--protein ligase n=45 Tax=Clostridiales TaxID=186802 RepID=A0A170YEK3_CLODI	Clostridioides difficile (Peptoclostridium difficile)
NCKUH21_01652	575	0.101	0	mleN_2	malate-2H(+)/Na(+)-lactate antiporter	>UniRef90_A0A0N1HRW8 Malate-2H(+)/Na(+)-lactate antiporter n=46 Tax=Clostridiales TaxID=186802 RepID=A0A0N1HRW8_CLODI	Clostridioides difficile (Peptoclostridium difficile)
NCKUH21_01655	823	0.108	0	gcvPA	putative glycine dehydrogenase (decarboxylating) subunit 1	>UniRef90_A0A069AFM3 Aminomethyltransferase n=87 Tax=Clostridiales TaxID=186802 RepID=A0A069AFM3_CLODI	Clostridioides difficile (Peptoclostridium difficile)
NCKUH21_01656	484	0.133	0	gcvPB	putative glycine dehydrogenase (decarboxylating) subunit 2	>UniRef90_T3DFB3 Probable glycine dehydrogenase (decarboxylating) subunit 2 n=60 Tax=Clostridiales TaxID=186802 RepID=T3DFB3_CLODI	Clostridioides difficile CD160
NCKUH21_01657	784	0.125	0	ctpE	putative cation-transporting ATPase E	>UniRef90_A0A069A7Q3 ATPase P n=73 Tax=Clostridiales TaxID=186802 RepID=A0A069A7Q3_CLODI	Clostridioides difficile (Peptoclostridium difficile)
NCKUH21_01658	104	0.17	0		hypothetical protein	>UniRef90_Q186L5 Pyrimidine/purine nucleoside phosphorylase n=33 Tax=Clostridiales TaxID=186802 RepID=PPNP_PEPD6
NCKUH21_01659	250	0.142	0		hypothetical protein	>UniRef90_A0A170XH01 Uncharacterized protein n=16 Tax=Clostridiales TaxID=186802 RepID=A0A170XH01_CLODI	Clostridioides difficile (Peptoclostridium difficile)
NCKUH21_01660	422	0.116	0	guaD	guanine deaminase	>UniRef90_T3DC76 Guanine deaminase n=62 Tax=Clostridiales TaxID=186802 RepID=T3DC76_CLODI	Clostridioides difficile CD160
NCKUH21_01661	94	0.106	0		hypothetical protein	>UniRef90_A0A069A8P8 Uncharacterized protein n=40 Tax=Clostridiales TaxID=186802 RepID=A0A069A8P8_CLODI	Clostridioides difficile (Peptoclostridium difficile)
NCKUH21_01662	29	0.103	0		hypothetical protein	>UniRef90_A0A160WCG5 Uncharacterized protein n=1 Tax=Clostridioides difficile TaxID=1496 RepID=A0A160WCG5_CLODI	Clostridioides difficile (Peptoclostridium difficile)
NCKUH21_01663	182	0.09	0	sutR_4	HTH-type transcriptional regulator SutR	>UniRef90_A0A1R2EJI3 RapGH repressor n=30 Tax=Clostridiales TaxID=186802 RepID=A0A1R2EJI3_CLODI
NCKUH21_01664	319	0.114	0	cysK_2	cysteine synthase	>UniRef90_A0A069A9B0 Cysteine synthase A n=41 Tax=Clostridiales TaxID=186802 RepID=A0A069A9B0_CLODI	Clostridioides difficile (Peptoclostridium difficile)
NCKUH21_01665	613	0.124	0	glpQ_2	glycerophosphodiester phosphodiesterase	>UniRef90_A0A161KQA0 Glycerophosphoryl diester phosphodiesterase n=85 Tax=Clostridiales TaxID=186802 RepID=A0A161KQA0_CLODI	Clostridioides difficile (Peptoclostridium difficile)
NCKUH21_01666	193	0.14	0	maa_2	maltose O-acetyltransferase	>UniRef90_A0A031WIH6 Maltose acetyltransferase n=29 Tax=Clostridiales TaxID=186802 RepID=A0A031WIH6_CLODI	Clostridioides difficile (Peptoclostridium difficile)
NCKUH21_01667	57	0.158	0		hypothetical protein	>UniRef90_G6BNV8 Uncharacterized protein n=11 Tax=Clostridiales TaxID=186802 RepID=G6BNV8_CLODI	Clostridioides difficile 050-P50-2011
NCKUH21_01668	339	0.139	0		hypothetical protein	>UniRef90_T4HTV6 ABC-2 transporter family protein n=55 Tax=Clostridiales TaxID=186802 RepID=T4HTV6_CLODI	Clostridioides difficile Y384
NCKUH21_01669	294	0.143	0	yxlF_4	putative ABC transporter ATP-binding protein YxlF	>UniRef90_A0A160WYG4 Putative ABC transporter ATP-binding protein YxlF n=55 Tax=Clostridiales TaxID=186802 RepID=A0A160WYG4_CLODI	Clostridioides difficile (Peptoclostridium difficile)
NCKUH21_01670	256	0.116	0		hypothetical protein	>UniRef90_A0A069AGI7 ABC-type transport system, multidrug-family permease n=49 Tax=Clostridiales TaxID=186802 RepID=A0A069AGI7_CLODI	Clostridioides difficile (Peptoclostridium difficile)
NCKUH21_01671	240	0.136	0	walR_7	transcriptional regulatory protein WalR	>UniRef90_A0A1Q9BQ14 DNA-binding response regulator n=38 Tax=Clostridiales TaxID=186802 RepID=A0A1Q9BQ14_CLODI
NCKUH21_01672	466	0.127	0	resE_6	sensor histidine kinase ResE	>UniRef90_A0A1R4MTN1 Alkaline phosphatase synthesis sensor protein phoR n=55 Tax=Clostridiales TaxID=186802 RepID=A0A1R4MTN1_CLODI
NCKUH21_01673	273	0.141	0		hypothetical protein	>UniRef90_A0A031WJN0 Conjugal transfer protein TraX n=48 Tax=Clostridiales TaxID=186802 RepID=A0A031WJN0_CLODI	Clostridioides difficile (Peptoclostridium difficile)
NCKUH21_01674	205	0.142	0		iron-sulfur flavoprotein	>UniRef90_A0A160XIP7 2-amino-4-deoxychorismate dehydrogenase n=39 Tax=Clostridiales TaxID=186802 RepID=A0A160XIP7_CLODI
NCKUH21_01675	109	0.132	0	yybR_3	putative HTH-type transcriptional regulator YybR	>UniRef90_A0A1R6Y2N9 Transcriptional regulator n=24 Tax=Clostridiales TaxID=186802 RepID=A0A1R6Y2N9_CLODI
NCKUH21_01676	212	0.136	0	pcp	pyrrolidone-carboxylate peptidase	>UniRef90_Q186N3 Pyrrolidone-carboxylate peptidase n=38 Tax=Clostridiales TaxID=186802 RepID=PCP_PEPD6	Peptoclostridium difficile (strain 630) (Clostridium difficile)
NCKUH21_01677	309	0.118	0		hypothetical protein	>UniRef90_G6BPM5 Uncharacterized protein n=39 Tax=Clostridiales TaxID=186802 RepID=G6BPM5_CLODI	Clostridioides difficile 050-P50-2011
NCKUH21_01678	220	0.102	0		hypothetical protein	>UniRef90_T3DED5 Uncharacterized protein n=38 Tax=Clostridiales TaxID=186802 RepID=T3DED5_CLODI	Clostridioides difficile CD160
NCKUH21_01679	156	0.097	0		hypothetical protein	>UniRef90_A0A031WJU1 Flavodoxin n=38 Tax=Clostridiales TaxID=186802 RepID=A0A031WJU1_CLODI	Clostridioides difficile (Peptoclostridium difficile)
NCKUH21_01680	133	0.165	0		hypothetical protein	>UniRef90_A0A031WHZ7 FMN-binding protein n=28 Tax=Clostridiales TaxID=186802 RepID=A0A031WHZ7_CLODI	Clostridioides difficile (Peptoclostridium difficile)
NCKUH21_01681	208	0.178	0	kstR	HTH-type transcriptional repressor KstR	>UniRef90_A0A160X2I5 Fatty acid metabolism regulator protein n=38 Tax=Clostridiales TaxID=186802 RepID=A0A160X2I5_CLODI	Clostridioides difficile (Peptoclostridium difficile)
NCKUH21_01682	321	0.147	0	rihB	pyrimidine-specific ribonucleoside hydrolase RihB	>UniRef90_A0A069A9M6 Inosine-uridine preferring nucleoside hydrolase n=44 Tax=Clostridiales TaxID=186802 RepID=A0A069A9M6_CLODI	Clostridioides difficile (Peptoclostridium difficile)
NCKUH21_01683	186	0.131	0		hypothetical protein	>UniRef90_A0A031WIM9 ECF transporter S component n=34 Tax=Clostridiales TaxID=186802 RepID=A0A031WIM9_CLODI	Clostridioides difficile (Peptoclostridium difficile)
NCKUH21_01684	228	0.145	0		hypothetical protein	>UniRef90_C9YLX9 Radical SAM-superfamily protein n=39 Tax=Clostridiales TaxID=186802 RepID=C9YLX9_PEPDR	Peptoclostridium difficile (strain R20291) (Clostridium difficile)
NCKUH21_01685	241	0.111	0		hypothetical protein	>UniRef90_C9YLY0 Uncharacterized protein n=41 Tax=Clostridiales TaxID=186802 RepID=C9YLY0_PEPDR	Peptoclostridium difficile (strain R20291) (Clostridium difficile)
NCKUH21_01686	223	0.146	0		hypothetical protein	>UniRef90_A0A0N0NZ25 DNA-binding protein n=35 Tax=Clostridiales TaxID=186802 RepID=A0A0N0NZ25_CLODI	Clostridioides difficile (Peptoclostridium difficile)
NCKUH21_01687	277	0.146	0		hypothetical protein	>UniRef90_T3DF12 Putative lipoprotein n=50 Tax=Clostridiales TaxID=186802 RepID=T3DF12_CLODI	Clostridioides difficile CD160
NCKUH21_01688	222	0.138	0	mprA_1	response regulator MprA	>UniRef90_A0A069AMX0 Transcriptional regulatory protein CiaR n=35 Tax=Clostridiales TaxID=186802 RepID=A0A069AMX0_CLODI	Clostridioides difficile (Peptoclostridium difficile)
NCKUH21_01689	409	0.132	0	srrB_2	sensor protein SrrB	>UniRef90_A0A160WDB1 Sensor protein SrrB n=39 Tax=Clostridiales TaxID=186802 RepID=A0A160WDB1_CLODI	Clostridioides difficile (Peptoclostridium difficile)
NCKUH21_01690	104	0.122	0	trxA_1	thioredoxin	>UniRef90_A0A031WHY9 Thioredoxin n=25 Tax=Clostridiales TaxID=186802 RepID=A0A031WHY9_CLODI	Clostridioides difficile (Peptoclostridium difficile)
NCKUH21_01691	291	0.134	0	trxB_1	thioredoxin reductase	>UniRef90_A0A160X4G5 Thioredoxin reductase n=40 Tax=Clostridiales TaxID=186802 RepID=A0A160X4G5_CLODI	Clostridioides difficile (Peptoclostridium difficile)
NCKUH21_01692	121	0.133	0	sdpR_1	transcriptional repressor SdpR	>UniRef90_A0A0N0NW11 Transcriptional repressor SdpR n=26 Tax=Clostridiales TaxID=186802 RepID=A0A0N0NW11_CLODI	Clostridioides difficile (Peptoclostridium difficile)
NCKUH21_01693	122	0.099	0		hypothetical protein	>UniRef90_T3DB53 Dinitrogenase iron-molybdenum cofactor family protein n=28 Tax=Clostridiales TaxID=186802 RepID=T3DB53_CLODI	Clostridioides difficile CD160
NCKUH21_01694	150	0.134	0		hypothetical protein	>UniRef90_A0A031WJ05 Uncharacterized protein n=25 Tax=Clostridiales TaxID=186802 RepID=A0A031WJ05_CLODI	Clostridioides difficile (Peptoclostridium difficile)
NCKUH21_01695	420	0.106	0		putative transporter	>UniRef90_A0A0N1HNQ2 Arsenical pump membrane protein n=36 Tax=Clostridiales TaxID=186802 RepID=A0A0N1HNQ2_CLODI	Clostridioides difficile (Peptoclostridium difficile)
NCKUH21_01696	482	0.1	0	alsT_1	amino-acid carrier protein AlsT	>UniRef90_A0A069AXU2 Amino acid carrier protein n=53 Tax=Clostridiales TaxID=186802 RepID=A0A069AXU2_CLODI	Clostridioides difficile (Peptoclostridium difficile)
NCKUH21_01697	152	0.088	0	ribH	6,7-dimethyl-8-ribityllumazine synthase	>UniRef90_T4AV94 6,7-dimethyl-8-ribityllumazine synthase n=32 Tax=Clostridiales TaxID=186802 RepID=T4AV94_CLODI	Clostridioides difficile F501
NCKUH21_01698	396	0.123	0	ribBA	riboflavin biosynthesis protein RibBA	>UniRef90_D5RYV8 Riboflavin biosynthesis protein RibBA n=54 Tax=Clostridiales TaxID=186802 RepID=D5RYV8_CLODI	Clostridioides difficile NAP07
NCKUH21_01699	220	0.116	0	ribE	riboflavin synthase	>UniRef90_A0A031WJ00 Riboflavin synthase (Alpha subunit) n=40 Tax=Clostridiales TaxID=186802 RepID=A0A031WJ00_CLODI	Clostridioides difficile (Peptoclostridium difficile)
NCKUH21_01700	366	0.147	0	ribD	riboflavin biosynthesis protein RibD	>UniRef90_C9YLZ5 Riboflavin biosynthesis protein RibD n=57 Tax=Clostridiales TaxID=186802 RepID=C9YLZ5_PEPDR	Peptoclostridium difficile (strain R20291) (Clostridium difficile)
NCKUH21_01702	826	0.133	0	recQ	ATP-dependent DNA helicase RecQ	>UniRef90_A0A069AXT5 ATP-dependent DNA helicase n=71 Tax=Clostridiales TaxID=186802 RepID=A0A069AXT5_CLODI	Clostridioides difficile (Peptoclostridium difficile)
NCKUH21_01704	470	0.096	0	thiC_2	phosphomethylpyrimidine synthase	>UniRef90_Q186R0 Phosphomethylpyrimidine synthase n=41 Tax=Clostridiales TaxID=186802 RepID=THIC_PEPD6	Peptoclostridium difficile (strain 630) (Clostridium difficile)
NCKUH21_01705	63	0.206	0	thiS	sulfur carrier protein ThiS	>UniRef90_A0A031WII6 Sulfur carrier for synthesis of hydroxyethylthiazole phosphate n=23 Tax=Clostridiales TaxID=186802 RepID=A0A031WII6_CLODI	Clostridioides difficile (Peptoclostridium difficile)
NCKUH21_01706	266	0.158	0	moeZ	putative adenylyltransferase/sulfurtransferase MoeZ	>UniRef90_A0A160XK98 Putative adenylyltransferase/sulfurtransferase MoeZ n=67 Tax=Clostridiales TaxID=186802 RepID=A0A160XK98_CLODI	Clostridioides difficile (Peptoclostridium difficile)
NCKUH21_01707	255	0.095	0	thiG	thiazole synthase	>UniRef90_Q186R1 Thiazole synthase n=35 Tax=Clostridiales TaxID=186802 RepID=THIG_PEPD6	Peptoclostridium difficile (strain 630) (Clostridium difficile)
NCKUH21_01708	366	0.113	0	thiH_1	2-iminoacetate synthase	>UniRef90_A0A160XJK1 2-iminoacetate synthase n=43 Tax=Clostridiales TaxID=186802 RepID=A0A160XJK1_CLODI	Clostridioides difficile (Peptoclostridium difficile)
NCKUH21_01709	228	0.142	0	tenI	thiazole tautomerase	>UniRef90_A0A069A9A3 Putative thiamine biosynthesis protein n=40 Tax=Clostridiales TaxID=186802 RepID=A0A069A9A3_CLODI	Clostridioides difficile (Peptoclostridium difficile)
NCKUH21_01710	463	0.121	0		hypothetical protein	>UniRef90_D5RYW8 C4-dicarboxylate anaerobic carrier n=34 Tax=Clostridiales TaxID=186802 RepID=D5RYW8_CLODI	Clostridioides difficile NAP07
NCKUH21_01711	454	0.154	0		hypothetical protein	>UniRef90_A0A0N1HT16 GTP pyrophosphokinase n=38 Tax=Clostridiales TaxID=186802 RepID=A0A0N1HT16_CLODI	Clostridioides difficile (Peptoclostridium difficile)
NCKUH21_01712	204	0.15	0	mobA_1	molybdenum cofactor guanylyltransferase	>UniRef90_A0A069A3Z4 Probable molybdenum cofactor guanylyltransferase n=41 Tax=Clostridiales TaxID=186802 RepID=A0A069A3Z4_CLODI	Clostridioides difficile (Peptoclostridium difficile)
NCKUH21_01713	122	0.13	0		hypothetical protein	>UniRef90_C9YM06 Uncharacterized protein n=32 Tax=Clostridiales TaxID=186802 RepID=C9YM06_PEPDR	Peptoclostridium difficile (strain R20291) (Clostridium difficile)
NCKUH21_01714	111	0.084	0		hypothetical protein	>UniRef90_Q186R7 UPF0145 protein CD630_17110 n=27 Tax=Clostridiales TaxID=186802 RepID=Y1711_PEPD6	Peptoclostridium difficile (strain 630) (Clostridium difficile)
NCKUH21_01715	166	0.11	0	mog	molybdopterin adenylyltransferase	>UniRef90_A0A171C323 Molybdenum cofactor biosynthesis protein [Clostridium difficile BI1] n=33 Tax=Clostridiales TaxID=186802 RepID=A0A171C323_CLODI	Clostridioides difficile (Peptoclostridium difficile)
NCKUH21_01716	318	0.12	0	moaA	GTP 3',8-cyclase	>UniRef90_A0A0N1P682 Cyclic pyranopterin monophosphate synthase n=29 Tax=Clostridiales TaxID=186802 RepID=A0A0N1P682_CLODI	Clostridioides difficile (Peptoclostridium difficile)
NCKUH21_01717	155	0.169	0	moaC	cyclic pyranopterin monophosphate synthase	>UniRef90_C9YM10 Cyclic pyranopterin monophosphate synthase n=34 Tax=Clostridiales TaxID=186802 RepID=C9YM10_PEPDR	Peptoclostridium difficile (strain R20291) (Clostridium difficile)
NCKUH21_01718	142	0.196	0		hypothetical protein	>UniRef90_A0A031WI85 MOSC domain-containing protein n=30 Tax=Clostridiales TaxID=186802 RepID=A0A031WI85_CLODI	Clostridioides difficile (Peptoclostridium difficile)
NCKUH21_01720	428	0.118	0	codB_1	cytosine permease	>UniRef90_D5RYX7 NCS1 nucleoside transporter family protein n=45 Tax=Clostridiales TaxID=186802 RepID=D5RYX7_CLODI	Clostridioides difficile NAP07
NCKUH21_01721	358	0.118	0		hypothetical protein	>UniRef90_A0A069A0E0 Uncharacterized protein n=46 Tax=Clostridiales TaxID=186802 RepID=A0A069A0E0_CLODI	Clostridioides difficile (Peptoclostridium difficile)
NCKUH21_01722	513	0.109	0	apc1	acetophenone carboxylase alpha subunit	>UniRef90_A0A171B918 Acetophenone carboxylase gamma subunit n=50 Tax=Clostridiales TaxID=186802 RepID=A0A171B918_CLODI	Clostridioides difficile (Peptoclostridium difficile)
NCKUH21_01723	179	0.171	0		hypothetical protein	>UniRef90_C9YM15 Uncharacterized protein n=40 Tax=Clostridiales TaxID=186802 RepID=C9YM15_PEPDR	Peptoclostridium difficile (strain R20291) (Clostridium difficile)
NCKUH21_01724	93	0.12	0		hypothetical protein	>UniRef90_A0A0N1P5V0 Uncharacterized protein n=27 Tax=Clostridiales TaxID=186802 RepID=A0A0N1P5V0_CLODI	Clostridioides difficile (Peptoclostridium difficile)
NCKUH21_01725	253	0.134	0		hypothetical protein	>UniRef90_A0A031WHV9 1-acyl-sn-glycerol-3-phosphate acyltransferase n=39 Tax=Clostridiales TaxID=186802 RepID=A0A031WHV9_CLODI	Clostridioides difficile (Peptoclostridium difficile)
NCKUH21_01726	87	0.119	0		hypothetical protein	>UniRef90_C9YM18 Uncharacterized protein n=15 Tax=Clostridiales TaxID=186802 RepID=C9YM18_PEPDR	Peptoclostridium difficile (strain R20291) (Clostridium difficile)
NCKUH21_01727	268	0.153	0	marA_1	multiple antibiotic resistance protein MarA	>UniRef90_C9YM19 AraC-family transcriptional regulator n=48 Tax=Clostridiales TaxID=186802 RepID=C9YM19_PEPDR	Peptoclostridium difficile (strain R20291) (Clostridium difficile)
NCKUH21_01728	92	0.143	0		hypothetical protein	>UniRef90_A0A031WK02 Uncharacterized protein n=27 Tax=Clostridiales TaxID=186802 RepID=A0A031WK02_CLODI	Clostridioides difficile (Peptoclostridium difficile)
NCKUH21_01729	83	0.158	0		hypothetical protein	>UniRef90_T3DAM4 Uncharacterized protein n=3 Tax=Clostridioides difficile TaxID=1496 RepID=T3DAM4_CLODI	Clostridioides difficile CD160
NCKUH21_01730	106	0.077	0		hypothetical protein	>UniRef90_C9YM22 Uncharacterized protein n=32 Tax=Clostridiales TaxID=186802 RepID=C9YM22_PEPDR	Peptoclostridium difficile (strain R20291) (Clostridium difficile)
NCKUH21_01731	63	0.117	0		hypothetical protein	>UniRef90_A0A031WID7 Peptide ABC transporter substrate-binding protein n=28 Tax=Clostridiales TaxID=186802 RepID=A0A031WID7_CLODI	Clostridioides difficile (Peptoclostridium difficile)
NCKUH21_01732	538	0.104	0		hypothetical protein	>UniRef90_A0A069A429 Na/Pi-cotransporter II-like protein n=46 Tax=Clostridiales TaxID=186802 RepID=A0A069A429_CLODI	Clostridioides difficile (Peptoclostridium difficile)
NCKUH21_01733	62	0.117	0		hypothetical protein	>UniRef90_T3DAQ6 Putative arginyl-tRNA synthetase n=19 Tax=Clostridiales TaxID=186802 RepID=T3DAQ6_CLODI	Clostridioides difficile CD160
NCKUH21_01734	269	0.11	0	salA	iron-sulfur cluster carrier protein	>UniRef90_G6BPH0 Iron-sulfur cluster carrier protein n=43 Tax=Clostridiales TaxID=186802 RepID=G6BPH0_CLODI	Clostridioides difficile 050-P50-2011
NCKUH21_01735	382	0.113	0		hypothetical protein	>UniRef90_A0A069AR84 Putative acetyltransferase n=59 Tax=Clostridiales TaxID=186802 RepID=A0A069AR84_CLODI	Clostridioides difficile (Peptoclostridium difficile)
NCKUH21_01736	211	0.134	0	metH_1	methionine synthase	>UniRef90_A0A160WTJ7 Corrinoid protein [Clostridium difficile BI1] n=40 Tax=Clostridiales TaxID=186802 RepID=A0A160WTJ7_CLODI	Clostridioides difficile (Peptoclostridium difficile)
NCKUH21_01737	339	0.148	0	hemE	uroporphyrinogen decarboxylase	>UniRef90_A0A069ARK5 Methyltransferase, MtaA/CmuA family n=44 Tax=Clostridiales TaxID=186802 RepID=A0A069ARK5_CLODI	Clostridioides difficile (Peptoclostridium difficile)
NCKUH21_01738	205	0.136	0		hypothetical protein	>UniRef90_C9YM28 Uncharacterized protein n=54 Tax=Clostridiales TaxID=186802 RepID=C9YM28_PEPDR	Peptoclostridium difficile (strain R20291) (Clostridium difficile)
NCKUH21_01739	227	0.126	0	yjjG_2	pyrimidine 5'-nucleotidase YjjG	>UniRef90_A0A160WCS8 Hydrolase [Clostridium difficile 630] n=44 Tax=Clostridiales TaxID=186802 RepID=A0A160WCS8_CLODI	Clostridioides difficile (Peptoclostridium difficile)
NCKUH21_01740	180	0.119	0	puuR_3	HTH-type transcriptional regulator PuuR	>UniRef90_A0A1R4PGH0 HTH-type transcriptional regulator PuuR n=32 Tax=Clostridiales TaxID=186802 RepID=A0A1R4PGH0_CLODI
NCKUH21_01741	414	0.102	0	idnT	gnt-II system L-idonate transporter	>UniRef90_A0A160X9L2 Gluconate:proton symporter n=57 Tax=Clostridiales TaxID=186802 RepID=A0A160X9L2_CLODI	Clostridioides difficile (Peptoclostridium difficile)
NCKUH21_01742	663	0.164	0	kinA	sporulation kinase A	>UniRef90_A0A160XB49 Sporulation kinase A n=66 Tax=Clostridiales TaxID=186802 RepID=A0A160XB49_CLODI	Clostridioides difficile (Peptoclostridium difficile)
NCKUH21_01743	439	0.132	0	zraR_1	transcriptional regulatory protein ZraR	>UniRef90_A0A161KJP1 Sigma-54-dependent Fis family transcriptional regulator n=54 Tax=Clostridiales TaxID=186802 RepID=A0A161KJP1_CLODI	Clostridioides difficile (Peptoclostridium difficile)
NCKUH21_01744	427	0.142	0	grdE_1	glycine reductase complex component B subunits alpha and beta	>UniRef90_A0A069A446 Glycine/sarcosine/betaine reductase complex, protein B, alpha and beta subunits n=38 Tax=Clostridiales TaxID=186802 RepID=A0A069A446_CLODI	Clostridioides difficile (Peptoclostridium difficile)
NCKUH21_01745	348	0.145	0	grdB_2	glycine reductase complex component B subunit gamma	>UniRef90_A0A170ZD52 Glycine reductase complex component B subunit gamma n=73 Tax=Clostridiales TaxID=186802 RepID=A0A170ZD52_CLODI	Clostridioides difficile (Peptoclostridium difficile)
NCKUH21_01747	75	0.081	0	grdB_3	glycine reductase complex component B subunit gamma	>UniRef90_A0A0N1HJP6 Glycine reductase complex component B subunit gamma n=6 Tax=Clostridioides difficile TaxID=1496 RepID=A0A0N1HJP6_CLODI	Clostridioides difficile (Peptoclostridium difficile)
NCKUH21_01748	73	0.181	0		hypothetical protein	>UniRef90_A0A031WIS0 Ferrous iron transport protein n=24 Tax=Clostridiales TaxID=186802 RepID=A0A031WIS0_CLODI	Clostridioides difficile (Peptoclostridium difficile)
NCKUH21_01749	416	0.135	0	gltS	sodium/glutamate symporter	>UniRef90_C9YM37 Sodium/glutamate symporter n=47 Tax=Clostridiales TaxID=186802 RepID=C9YM37_PEPDR	Peptoclostridium difficile (strain R20291) (Clostridium difficile)
NCKUH21_01750	328	0.109	0	add	adenosine deaminase	>UniRef90_T3DDS7 Adenosine deaminase n=47 Tax=Clostridiales TaxID=186802 RepID=T3DDS7_CLODI	Clostridioides difficile CD160
NCKUH21_01751	245	0.156	0		hypothetical protein	>UniRef90_A0A069AHB8 ABC transporter-associated protein EcsC n=41 Tax=Clostridiales TaxID=186802 RepID=A0A069AHB8_CLODI	Clostridioides difficile (Peptoclostridium difficile)
NCKUH21_01752	382	0.113	0	fldC	(R)-phenyllactyl-CoA dehydratase beta subunit	>UniRef90_A0A160WSF7 2-hydroxyacyl-CoA dehydratase [Clostridium difficile 630] n=41 Tax=Clostridiales TaxID=186802 RepID=A0A160WSF7_CLODI	Clostridioides difficile (Peptoclostridium difficile)
NCKUH21_01753	250	0.143	0	fldI	(R)-phenyllactate dehydratase activator	>UniRef90_A0A160WDG5 CoA enzyme activase [Clostridium difficile 630] n=44 Tax=Clostridiales TaxID=186802 RepID=A0A160WDG5_CLODI	Clostridioides difficile (Peptoclostridium difficile)
NCKUH21_01754	794	0.125	0	lytC_6	N-acetylmuramoyl-L-alanine amidase LytC	>UniRef90_A0A161KQP4 N-acetylmuramoyl-L-alanine amidase LytC n=67 Tax=Clostridiales TaxID=186802 RepID=A0A161KQP4_CLODI	Clostridioides difficile (Peptoclostridium difficile)
NCKUH21_01755	76	0.105	0		hypothetical protein	>UniRef90_T3DAP6 Putative aTPase n=22 Tax=Clostridiales TaxID=186802 RepID=T3DAP6_CLODI	Clostridioides difficile CD160
NCKUH21_01756	195	0.17	0		hypothetical protein	>UniRef90_A0A031WHR8 TetR family transcriptional regulator n=38 Tax=Clostridiales TaxID=186802 RepID=A0A031WHR8_CLODI	Clostridioides difficile (Peptoclostridium difficile)
NCKUH21_01757	280	0.11	0		fluoroquinolones export ATP-binding protein	>UniRef90_A0A069ARH9 ABC-type transport system, multidrug-family ATP-binding protein n=48 Tax=Clostridiales TaxID=186802 RepID=A0A069ARH9_CLODI	Clostridioides difficile (Peptoclostridium difficile)
NCKUH21_01758	224	0.111	0		hypothetical protein	>UniRef90_A0A069AGJ2 ABC-type transport system, multidrug-family permease n=69 Tax=Clostridiales TaxID=186802 RepID=A0A069AGJ2_CLODI	Clostridioides difficile (Peptoclostridium difficile)
NCKUH21_01759	237	0.146	0		fluoroquinolones export permease protein	>UniRef90_A0A069A7T4 ABC-type transport system, multidrug-family permease n=47 Tax=Clostridiales TaxID=186802 RepID=A0A069A7T4_CLODI	Clostridioides difficile (Peptoclostridium difficile)
NCKUH21_01760	86	0.118	0		hypothetical protein	>UniRef90_A0A069AR56 DNA-binding helix-turn-helix protein n=26 Tax=Clostridiales TaxID=186802 RepID=A0A069AR56_CLODI	Clostridioides difficile (Peptoclostridium difficile)
NCKUH21_01761	150	0.137	0	def1_1	peptide deformylase 1	>UniRef90_A0A069A701 Peptide deformylase n=33 Tax=Clostridiales TaxID=186802 RepID=A0A069A701_CLODI	Clostridioides difficile (Peptoclostridium difficile)
NCKUH21_01762	152	0.063	0		hypothetical protein	>UniRef90_A0A031WI94 Uncharacterized protein n=29 Tax=Clostridiales TaxID=186802 RepID=A0A031WI94_CLODI	Clostridioides difficile (Peptoclostridium difficile)
NCKUH21_01763	299	0.148	0		hypothetical protein	>UniRef90_C9YM50 Radical SAM-superfamily protein n=53 Tax=Clostridiales TaxID=186802 RepID=C9YM50_PEPDR	Peptoclostridium difficile (strain R20291) (Clostridium difficile)
NCKUH21_01764	275	0.114	0		hypothetical protein	>UniRef90_A0A160X520 Methyltransferase domain protein n=53 Tax=Clostridiales TaxID=186802 RepID=A0A160X520_CLODI	Clostridioides difficile (Peptoclostridium difficile)
NCKUH21_01765	252	0.131	0	rsxB_3	electron transport complex subunit RsxB	>UniRef90_A0A069AGK3 4Fe-4S binding domain protein n=44 Tax=Clostridiales TaxID=186802 RepID=A0A069AGK3_CLODI	Clostridioides difficile (Peptoclostridium difficile)
NCKUH21_01766	124	0.083	0	yddE_1	putative isomerase YddE	>UniRef90_A0A1R4Q5L2 Phenazine biosynthesis protein PhzF family n=26 Tax=Peptostreptococcaceae TaxID=186804 RepID=A0A1R4Q5L2_CLODI
NCKUH21_01767	130	0.182	0		hypothetical protein	>UniRef90_UPI0008A314C1 UPI0008A314C1 related cluster n=2 Tax=unknown TaxID= RepID=UPI0008A314C1
NCKUH21_01769	138	0.154	0		hypothetical protein	>UniRef90_C9YM53 Uncharacterized protein n=26 Tax=Clostridiales TaxID=186802 RepID=C9YM53_PEPDR	Peptoclostridium difficile (strain R20291) (Clostridium difficile)
NCKUH21_01770	87	0.085	0		hypothetical protein	>UniRef90_A0A1R2DZQ2 Protein of uncharacterised function (DUF1294) n=5 Tax=Clostridioides difficile TaxID=1496 RepID=A0A1R2DZQ2_CLODI
NCKUH21_01771	232	0.1	0		hypothetical protein	>UniRef90_A0A0N0NXX8 Phenylalanine--tRNA ligase beta subunit n=28 Tax=Clostridiales TaxID=186802 RepID=A0A0N0NXX8_CLODI	Clostridioides difficile (Peptoclostridium difficile)
NCKUH21_01772	201	0.107	0	nudF_2	ADP-ribose pyrophosphatase	>UniRef90_A0A170ZC85 ADP-ribose pyrophosphatase n=37 Tax=Clostridiales TaxID=186802 RepID=A0A170ZC85_CLODI	Clostridioides difficile (Peptoclostridium difficile)
NCKUH21_01773	153	0.188	0		hypothetical protein	>UniRef90_A0A1M2Y2P4 DUF4624 domain-containing lipoprotein n=51 Tax=Clostridiales TaxID=186802 RepID=A0A1M2Y2P4_CLODI
NCKUH21_01774	337	0.121	0	gap_1	glyceraldehyde-3-phosphate dehydrogenase	>UniRef90_A0A160YLP5 Glyceraldehyde-3-phosphate dehydrogenase n=40 Tax=Clostridiales TaxID=186802 RepID=A0A160YLP5_CLODI	Clostridioides difficile (Peptoclostridium difficile)
NCKUH21_01775	388	0.139	0		hypothetical protein	>UniRef90_T3DEW7 Putative membrane protein n=44 Tax=Clostridiales TaxID=186802 RepID=T3DEW7_CLODI	Clostridioides difficile CD160
NCKUH21_01776	1416	0.126	0	hadI_2	2-hydroxyisocaproyl-CoA dehydratase activator	>UniRef90_A0A160YLF9 CoA enzyme activase [Clostridium difficile 630] n=78 Tax=Clostridiales TaxID=186802 RepID=A0A160YLF9_CLODI	Clostridioides difficile (Peptoclostridium difficile)
NCKUH21_01777	163	0.118	0	ogt_2	methylated-DNA--protein-cysteine methyltransferase, constitutive	>UniRef90_A0A031WIL2 Cysteine methyltransferase n=37 Tax=Clostridiales TaxID=186802 RepID=A0A031WIL2_CLODI	Clostridioides difficile (Peptoclostridium difficile)
NCKUH21_01778	124	0.122	0		hypothetical protein	>UniRef90_A0A031WJ27 Oxidoreductase n=31 Tax=Clostridiales TaxID=186802 RepID=A0A031WJ27_CLODI	Clostridioides difficile (Peptoclostridium difficile)
NCKUH21_01779	145	0.121	0		hypothetical protein	>UniRef90_C9YM63 Uncharacterized protein n=52 Tax=Clostridiales TaxID=186802 RepID=C9YM63_PEPDR	Peptoclostridium difficile (strain R20291) (Clostridium difficile)
NCKUH21_01780	434	0.13	0		hypothetical protein	>UniRef90_C9YM64 Uncharacterized protein n=42 Tax=Clostridiales TaxID=186802 RepID=C9YM64_PEPDR	Peptoclostridium difficile (strain R20291) (Clostridium difficile)
NCKUH21_01782	266	0.098	0	glnH	glutamine-binding periplasmic protein	>UniRef90_A0A0N0NVF6 Cystine-binding periplasmic protein n=39 Tax=Clostridiales TaxID=186802 RepID=A0A0N0NVF6_CLODI	Clostridioides difficile (Peptoclostridium difficile)
NCKUH21_01783	202	0.117	0	artQ_2	arginine transport system permease protein ArtQ	>UniRef90_A0A031WIK9 ABC-type transport system, aminoacid-family permease n=28 Tax=Clostridiales TaxID=186802 RepID=A0A031WIK9_CLODI	Clostridioides difficile (Peptoclostridium difficile)
NCKUH21_01784	222	0.13	0	glnQ_2	glutamine transport ATP-binding protein GlnQ	>UniRef90_A0A031WJ23 ABC-type transport system, aminoacid-family ATP-binding protein n=35 Tax=Clostridiales TaxID=186802 RepID=A0A031WJ23_CLODI	Clostridioides difficile (Peptoclostridium difficile)
NCKUH21_01785	119	0.114	0	mgsR	regulatory protein MgsR	>UniRef90_A0A069AV62 Putative arsenate reductase n=28 Tax=Clostridiales TaxID=186802 RepID=A0A069AV62_CLODI	Clostridioides difficile (Peptoclostridium difficile)
NCKUH21_01786	232	0.123	0		hypothetical protein	>UniRef90_C9YM69 Uncharacterized protein n=47 Tax=Clostridiales TaxID=186802 RepID=C9YM69_PEPDR	Peptoclostridium difficile (strain R20291) (Clostridium difficile)
NCKUH21_01787	266	0.136	0	tilS_2	tRNA(Ile)-lysidine synthase	>UniRef90_A0A1R5C5B5 Argininosuccinate synthase n=47 Tax=Clostridiales TaxID=186802 RepID=A0A1R5C5B5_CLODI
NCKUH21_01788	381	0.155	0	rlmL	ribosomal RNA large subunit methyltransferase K/L	>UniRef90_A0A0N1P7F7 Ribosomal RNA large subunit methyltransferase K/L n=37 Tax=Clostridiales TaxID=186802 RepID=A0A0N1P7F7_CLODI	Clostridioides difficile (Peptoclostridium difficile)
NCKUH21_01789	461	0.154	0		hypothetical protein	>UniRef90_T3DEE0 Putative lipoprotein n=60 Tax=Clostridiales TaxID=186802 RepID=T3DEE0_CLODI	Clostridioides difficile CD160
NCKUH21_01790	231	0.15	0	walR_8	transcriptional regulatory protein WalR	>UniRef90_C9YM73 Two-component response regulator n=32 Tax=Clostridiales TaxID=186802 RepID=C9YM73_PEPDR	Peptoclostridium difficile (strain R20291) (Clostridium difficile)
NCKUH21_01791	476	0.118	0	phoR_4	alkaline phosphatase synthesis sensor protein PhoR	>UniRef90_A0A160YA66 Alkaline phosphatase synthesis sensor protein PhoR n=43 Tax=Clostridiales TaxID=186802 RepID=A0A160YA66_CLODI	Clostridioides difficile (Peptoclostridium difficile)
NCKUH21_01792	244	0.09	0	truA_2	tRNA pseudouridine synthase A	>UniRef90_A0A031WI21 tRNA pseudouridine synthase A n=31 Tax=Clostridiales TaxID=186802 RepID=A0A031WI21_CLODI	Clostridioides difficile (Peptoclostridium difficile)
NCKUH21_01794	398	0.098	0	argG	argininosuccinate synthase	>UniRef90_Q186Z6 Argininosuccinate synthase n=37 Tax=Clostridiales TaxID=186802 RepID=ASSY_PEPD6	Peptoclostridium difficile (strain 630) (Clostridium difficile)
NCKUH21_01795	347	0.166	0		hypothetical protein	>UniRef90_C9YM77 Uncharacterized protein n=51 Tax=Clostridiales TaxID=186802 RepID=C9YM77_PEPDR	Peptoclostridium difficile (strain R20291) (Clostridium difficile)
NCKUH21_01796	386	0.136	0	mta_1	HTH-type transcriptional activator mta	>UniRef90_A0A170YHP8 HTH-type transcriptional activator mta n=56 Tax=Clostridiales TaxID=186802 RepID=A0A170YHP8_CLODI	Clostridioides difficile (Peptoclostridium difficile)
NCKUH21_01797	125	0.124	0		hypothetical protein	>UniRef90_U3XYH0 Uncharacterized protein n=33 Tax=Clostridiales TaxID=186802 RepID=U3XYH0_CLODI	Clostridioides difficile E15
NCKUH21_01798	218	0.123	0		hypothetical protein	>UniRef90_A0A069A770 DUF421 domain-containing protein n=33 Tax=Clostridiales TaxID=186802 RepID=A0A069A770_CLODI	Clostridioides difficile (Peptoclostridium difficile)
NCKUH21_01799	323	0.133	0		hypothetical protein	>UniRef90_A0A069A0R6 Exonuclease n=93 Tax=Clostridiales TaxID=186802 RepID=A0A069A0R6_CLODI	Clostridioides difficile (Peptoclostridium difficile)
NCKUH21_01800	114	0.126	0		hypothetical protein	>UniRef90_A0A031WJ12 Uncharacterized protein n=30 Tax=Clostridiales TaxID=186802 RepID=A0A031WJ12_CLODI	Clostridioides difficile (Peptoclostridium difficile)
NCKUH21_01801	317	0.105	0		putative epimerase/dehydratase	>UniRef90_A0A069A9U2 Putative L-threonine 3-dehydrogenase n=43 Tax=Clostridiales TaxID=186802 RepID=A0A069A9U2_CLODI	Clostridioides difficile (Peptoclostridium difficile)
NCKUH21_01802	121	0.152	0		hypothetical protein	>UniRef90_T3DDK5 C_GCAxxG_C_C family protein n=32 Tax=Clostridiales TaxID=186802 RepID=T3DDK5_CLODI	Clostridioides difficile CD160
NCKUH21_01803	80	0.128	0		hypothetical protein	>UniRef90_A0A031WI14 Uncharacterized protein n=29 Tax=Clostridiales TaxID=186802 RepID=A0A031WI14_CLODI	Clostridioides difficile (Peptoclostridium difficile)
NCKUH21_01804	86	0.157	0		hypothetical protein	>UniRef90_A0A069AXI8 Uncharacterized protein n=27 Tax=Clostridiales TaxID=186802 RepID=A0A069AXI8_CLODI	Clostridioides difficile (Peptoclostridium difficile)
NCKUH21_01805	314	0.119	0	asrC_1	anaerobic sulfite reductase subunit C	>UniRef90_A0A160XJ15 Anaerobic sulfite reductase subunit C n=40 Tax=Clostridiales TaxID=186802 RepID=A0A160XJ15_CLODI	Clostridioides difficile (Peptoclostridium difficile)
NCKUH21_01806	542	0.109	0	npr	NADH peroxidase	>UniRef90_A0A160Y6F8 Coenzyme A disulfide reductase (CoA-disulfidereductase) (CoADR) n=59 Tax=Clostridiales TaxID=186802 RepID=A0A160Y6F8_CLODI	Clostridioides difficile (Peptoclostridium difficile)
NCKUH21_01807	304	0.156	0	cmpR_1	HTH-type transcriptional activator CmpR	>UniRef90_A0A160X3C9 HTH-type transcriptional activator CmpR n=38 Tax=Clostridiales TaxID=186802 RepID=A0A160X3C9_CLODI	Clostridioides difficile (Peptoclostridium difficile)
NCKUH21_01808	192	0.106	0	yceD_3	general stress protein 16U	>UniRef90_A0A031WF04 Chemical-damaging agent resistance protein C n=34 Tax=Clostridiales TaxID=186802 RepID=A0A031WF04_CLODI	Clostridioides difficile (Peptoclostridium difficile)
NCKUH21_01809	187	0.121	0	yceD_4	general stress protein 16U	>UniRef90_A0A1R2DZU4 General stress protein 16U n=30 Tax=Clostridiales TaxID=186802 RepID=A0A1R2DZU4_CLODI
NCKUH21_01810	283	0.094	0		hypothetical protein	>UniRef90_D5RZ81 Uncharacterized protein n=39 Tax=Clostridiales TaxID=186802 RepID=D5RZ81_CLODI	Clostridioides difficile NAP07
NCKUH21_01811	295	0.153	0	gloB_2	hydroxyacylglutathione hydrolase	>UniRef90_A0A160YB11 Hydroxyacylglutathione hydrolase n=48 Tax=Clostridiales TaxID=186802 RepID=A0A160YB11_CLODI	Clostridioides difficile (Peptoclostridium difficile)
NCKUH21_01812	583	0.112	0	lytC_7	N-acetylmuramoyl-L-alanine amidase LytC	>UniRef90_A0A1R6PYD0 Cell surface protein n=99 Tax=Clostridiales TaxID=186802 RepID=A0A1R6PYD0_CLODI
NCKUH21_01813	327	0.115	0	ccpA_4	catabolite control protein A	>UniRef90_A0A160X9Y4 Catabolite control protein A n=43 Tax=Clostridiales TaxID=186802 RepID=A0A160X9Y4_CLODI	Clostridioides difficile (Peptoclostridium difficile)
NCKUH21_01814	492	0.107	0	scrB	sucrose-6-phosphate hydrolase	>UniRef90_C9YM96 Invertase n=79 Tax=Clostridiales TaxID=186802 RepID=C9YM96_PEPDR	Peptoclostridium difficile (strain R20291) (Clostridium difficile)
NCKUH21_01815	322	0.089	0	scrK	fructokinase	>UniRef90_A0A1R6MCG3 5-dehydro-2-deoxygluconokinase n=39 Tax=Clostridiales TaxID=186802 RepID=A0A1R6MCG3_CLODI
NCKUH21_01816	199	0.144	0	sgcG_1	2-amino-4-deoxychorismate dehydrogenase	>UniRef90_A0A160XAS8 2-amino-4-deoxychorismate dehydrogenase n=51 Tax=Clostridiales TaxID=186802 RepID=A0A160XAS8_CLODI	Clostridioides difficile (Peptoclostridium difficile)
NCKUH21_01817	402	0.098	0	btrK	L-glutamyl-[BtrI acyl-carrier protein] decarboxylase	>UniRef90_A0A171C523 Diaminopimelate decarboxylase n=53 Tax=Clostridiales TaxID=186802 RepID=A0A171C523_CLODI	Clostridioides difficile (Peptoclostridium difficile)
NCKUH21_01818	64	0.167	0	mdtG_1	multidrug resistance protein MdtG	>UniRef90_A0A0N0NXL2 Drug efflux system protein MdtG n=6 Tax=Clostridioides difficile TaxID=1496 RepID=A0A0N0NXL2_CLODI	Clostridioides difficile (Peptoclostridium difficile)
NCKUH21_01819	322	0.125	0	mdtG_2	multidrug resistance protein MdtG	>UniRef90_T3DDH6 Sugar (And other) transporter family protein n=41 Tax=Clostridiales TaxID=186802 RepID=T3DDH6_CLODI	Clostridioides difficile CD160
NCKUH21_01820	124	0.101	0	blaI_3	penicillinase repressor	>UniRef90_A0A1R2ETG1 Regulatory protein n=24 Tax=Clostridiales TaxID=186802 RepID=A0A1R2ETG1_CLODI
NCKUH21_01821	218	0.138	0		hypothetical protein	>UniRef90_A0A161KSW6 Uncharacterized protein n=6 Tax=Clostridioides difficile TaxID=1496 RepID=A0A161KSW6_CLODI	Clostridioides difficile (Peptoclostridium difficile)
NCKUH21_01822	112	0.161	0		hypothetical protein	>UniRef90_D5RZ94 Uncharacterized protein n=32 Tax=Clostridiales TaxID=186802 RepID=D5RZ94_CLODI	Clostridioides difficile NAP07
NCKUH21_01823	142	0.151	0		hypothetical protein	>UniRef90_C9YMA4 Uncharacterized protein n=40 Tax=Clostridiales TaxID=186802 RepID=C9YMA4_PEPDR	Peptoclostridium difficile (strain R20291) (Clostridium difficile)
NCKUH21_01824	212	0.137	0	pspA_1	phosphoserine phosphatase 1	>UniRef90_A0A161KTA7 Phosphoserine phosphatase 1 n=33 Tax=Clostridiales TaxID=186802 RepID=A0A161KTA7_CLODI
NCKUH21_01825	416	0.163	0		hypothetical protein	>UniRef90_C9YMA6 Uncharacterized protein n=49 Tax=Clostridiales TaxID=186802 RepID=C9YMA6_PEPDR	Peptoclostridium difficile (strain R20291) (Clostridium difficile)
NCKUH21_01826	215	0.09	0	cmk	cytidylate kinase	>UniRef90_Q187C4 Cytidylate kinase n=51 Tax=Clostridiales TaxID=186802 RepID=KCY_PEPD6	Peptoclostridium difficile (strain 630) (Clostridium difficile)
NCKUH21_01827	197	0.122	0	plsC	1-acyl-sn-glycerol-3-phosphate acyltransferase	>UniRef90_A0A160XJ16 1-acyl-sn-glycerol-3-phosphate acyltransferase n=30 Tax=Clostridiales TaxID=186802 RepID=A0A160XJ16_CLODI	Clostridioides difficile (Peptoclostridium difficile)
NCKUH21_01828	278	0.119	0	ispH	4-hydroxy-3-methylbut-2-enyl diphosphate reductase	>UniRef90_Q187C6 4-hydroxy-3-methylbut-2-enyl diphosphate reductase n=31 Tax=Clostridiales TaxID=186802 RepID=ISPH_PEPD6	Peptoclostridium difficile (strain 630) (Clostridium difficile)
NCKUH21_01829	383	0.117	0		hypothetical protein	>UniRef90_C9YMB0 Putative membrane protein n=37 Tax=Clostridiales TaxID=186802 RepID=C9YMB0_PEPDR	Peptoclostridium difficile (strain R20291) (Clostridium difficile)
NCKUH21_01830	564	0.144	0	adeC	adenine deaminase	>UniRef90_A0A160X3H9 Adenine deaminase n=84 Tax=Clostridiales TaxID=186802 RepID=A0A160X3H9_CLODI	Clostridioides difficile (Peptoclostridium difficile)
NCKUH21_01831	153	0.113	0	bcp	putative peroxiredoxin bcp	>UniRef90_A0A069AGX4 Peroxiredoxin n=35 Tax=Clostridiales TaxID=186802 RepID=A0A069AGX4_CLODI	Clostridioides difficile (Peptoclostridium difficile)
NCKUH21_01832	246	0.155	0		hypothetical protein	>UniRef90_Q187D2 UPF0246 protein CD630_18230 n=40 Tax=Clostridiales TaxID=186802 RepID=Y1823_PEPD6	Peptoclostridium difficile (strain 630) (Clostridium difficile)
NCKUH21_01833	884	0.13	0		calcium-transporting ATPase 1	>UniRef90_A0A069AA21 Calcium-transporting ATPase n=86 Tax=Clostridiales TaxID=186802 RepID=A0A069AA21_CLODI	Clostridioides difficile (Peptoclostridium difficile)
NCKUH21_01835	420	0.118	0	mgl	L-methionine gamma-lyase	>UniRef90_A0A161KLA2 Methionine gamma-lyase n=42 Tax=Clostridiales TaxID=186802 RepID=A0A161KLA2_CLODI	Clostridioides difficile (Peptoclostridium difficile)
NCKUH21_01836	295	0.146	0	metA	homoserine O-succinyltransferase	>UniRef90_T3DBG7 Homoserine O-succinyltransferase n=39 Tax=Clostridiales TaxID=186802 RepID=T3DBG7_CLODI	Clostridioides difficile CD160
NCKUH21_01837	146	0.184	0	yusO_1	putative HTH-type transcriptional regulator YusO	>UniRef90_A0A031WDY3 MarR family transcriptional regulator n=24 Tax=Clostridiales TaxID=186802 RepID=A0A031WDY3_CLODI	Clostridioides difficile (Peptoclostridium difficile)
NCKUH21_01838	604	0.128	0	ftsH4_2	ATP-dependent zinc metalloprotease FtsH 4	>UniRef90_A0A031WEF6 ATP-dependent zinc metalloprotease FtsH n=42 Tax=Clostridiales TaxID=186802 RepID=A0A031WEF6_CLODI	Clostridioides difficile (Peptoclostridium difficile)
NCKUH21_01839	899	0.127	0	kdpD_2	sensor protein KdpD	>UniRef90_A0A069AHS9 Sensor protein KdpD n=67 Tax=Clostridiales TaxID=186802 RepID=A0A069AHS9_CLODI	Clostridioides difficile (Peptoclostridium difficile)
NCKUH21_01840	231	0.14	0	kdpE_2	transcriptional regulatory protein KdpE	>UniRef90_A0A160XT52 KDP operon transcriptional regulatory protein KdpE n=36 Tax=Clostridiales TaxID=186802 RepID=A0A160XT52_CLODI	Clostridioides difficile (Peptoclostridium difficile)
NCKUH21_01841	317	0.136	0	corA_1	cobalt/magnesium transport protein CorA	>UniRef90_A0A160XJ46 Magnesium transport protein CorA n=61 Tax=Clostridiales TaxID=186802 RepID=A0A160XJ46_CLODI	Clostridioides difficile (Peptoclostridium difficile)
NCKUH21_01842	336	0.114	0	aroF_2	phospho-2-dehydro-3-deoxyheptonate aldolase	>UniRef90_A0A031WDY2 3-deoxy-7-phosphoheptulonate synthase n=30 Tax=Clostridiales TaxID=186802 RepID=A0A031WDY2_CLODI	Clostridioides difficile (Peptoclostridium difficile)
NCKUH21_01843	353	0.118	0	aroB	3-dehydroquinate synthase	>UniRef90_A0A031WEF2 3-dehydroquinate synthase n=51 Tax=Clostridiales TaxID=186802 RepID=A0A031WEF2_CLODI	Clostridioides difficile (Peptoclostridium difficile)
NCKUH21_01844	436	0.136	0	aroA	3-phosphoshikimate 1-carboxyvinyltransferase	>UniRef90_Q187E3 3-phosphoshikimate 1-carboxyvinyltransferase n=48 Tax=Clostridiales TaxID=186802 RepID=AROA_PEPD6	Peptoclostridium difficile (strain 630) (Clostridium difficile)
NCKUH21_01845	358	0.132	0	aroC	chorismate synthase	>UniRef90_C9YMC6 Chorismate synthase n=51 Tax=Clostridiales TaxID=186802 RepID=C9YMC6_PEPDR	Peptoclostridium difficile (strain R20291) (Clostridium difficile)
NCKUH21_01846	397	0.139	0	pheA	P-protein	>UniRef90_A0A069ALQ7 Bifunctional P-protein, chorismate mutase/prephenate dehydratase n=70 Tax=Clostridiales TaxID=186802 RepID=A0A069ALQ7_CLODI	Clostridioides difficile (Peptoclostridium difficile)
NCKUH21_01847	268	0.108	0	aroE_1	shikimate dehydrogenase	>UniRef90_A0A160Y748 Shikimate dehydrogenase (NADP(+)) n=42 Tax=Clostridiales TaxID=186802 RepID=A0A160Y748_CLODI	Clostridioides difficile (Peptoclostridium difficile)
NCKUH21_01848	176	0.116	0	aroK	shikimate kinase	>UniRef90_A0A069AAP2 Shikimate kinase n=37 Tax=Clostridiales TaxID=186802 RepID=A0A069AAP2_CLODI	Clostridioides difficile (Peptoclostridium difficile)
NCKUH21_01849	278	0.088	0	tyrA	prephenate dehydrogenase	>UniRef90_A0A069AA45 Prephenate dehydrogenase n=41 Tax=Clostridiales TaxID=186802 RepID=A0A069AA45_CLODI	Clostridioides difficile (Peptoclostridium difficile)
NCKUH21_01850	492	0.094	0	cph2_4	phytochrome-like protein cph2	>UniRef90_A0A1Q9BMX4 Bacteriophytochrome cph2 n=73 Tax=Clostridiales TaxID=186802 RepID=A0A1Q9BMX4_CLODI
NCKUH21_01851	1144	0.129	0	yegE_3	putative diguanylate cyclase YegE	>UniRef90_A0A1R5X1F1 Cyclic di-GMP phosphodiesterase Gmr n=80 Tax=Clostridiales TaxID=186802 RepID=A0A1R5X1F1_CLODI
NCKUH21_01852	247	0.147	0		hypothetical protein	>UniRef90_A0A069AG12 Uncharacterized protein n=38 Tax=Clostridiales TaxID=186802 RepID=A0A069AG12_CLODI	Clostridioides difficile (Peptoclostridium difficile)
NCKUH21_01853	105	0.099	0		hypothetical protein	>UniRef90_A0A160X2W5 Uncharacterized protein n=14 Tax=Peptostreptococcaceae TaxID=186804 RepID=A0A160X2W5_CLODI	Clostridioides difficile (Peptoclostridium difficile)
NCKUH21_01854	1502	0.111	0		hypothetical protein	>UniRef90_A0A0H3N2R6 Putative cell surface protein n=158 Tax=Clostridiales TaxID=186802 RepID=A0A0H3N2R6_PEPDC	Peptoclostridium difficile (strain CD196) (Clostridium difficile)
NCKUH21_01855	114	0.126	0		hypothetical protein	>UniRef90_T3DED3 Cupin domain protein n=33 Tax=Clostridiales TaxID=186802 RepID=T3DED3_CLODI	Clostridioides difficile CD160
NCKUH21_01856	348	0.128	0		hypothetical protein	>UniRef90_U3XTU6 Putative binding protein ytlA n=48 Tax=Clostridiales TaxID=186802 RepID=U3XTU6_CLODI	Clostridioides difficile E15
NCKUH21_01857	243	0.078	0	dauC	aklanonic acid methyltransferase DauC	>UniRef90_A0A1R6QL10 Methylase involved in ubiquinone/menaquinone biosynthesis n=45 Tax=Clostridiales TaxID=186802 RepID=A0A1R6QL10_CLODI
NCKUH21_01858	162	0.101	0	proX_1	prolyl-tRNA editing protein ProX	>UniRef90_A0A1R2EIW5 Prolyl-tRNA deacylase proX n=37 Tax=Clostridiales TaxID=186802 RepID=A0A1R2EIW5_CLODI
NCKUH21_01859	126	0.096	0		hypothetical protein	>UniRef90_UPI00093C700C UPI00093C700C related cluster n=2 Tax=unknown TaxID= RepID=UPI00093C700C
NCKUH21_01860	126	0.152	0		hypothetical protein	>UniRef90_U3XVK1 Uncharacterized protein n=27 Tax=Clostridiales TaxID=186802 RepID=U3XVK1_CLODI	Clostridioides difficile E15
NCKUH21_01861	115	0.08	0		hypothetical protein	>UniRef90_A0A031WE71 Uncharacterized protein n=22 Tax=Clostridiales TaxID=186802 RepID=A0A031WE71_CLODI	Clostridioides difficile (Peptoclostridium difficile)
NCKUH21_01862	151	0.105	0		hypothetical protein	>UniRef90_A0A031WDW7 Uncharacterized protein n=36 Tax=Clostridiales TaxID=186802 RepID=A0A031WDW7_CLODI	Clostridioides difficile (Peptoclostridium difficile)
NCKUH21_01863	261	0.128	0	lytC_8	N-acetylmuramoyl-L-alanine amidase LytC	>UniRef90_A0A1R5W5G0 N-acetylmuramoyl-L-alanine amidase LytC n=42 Tax=Clostridiales TaxID=186802 RepID=A0A1R5W5G0_CLODI
NCKUH21_01864	144	0.114	0	tadA_2	tRNA-specific adenosine deaminase	>UniRef90_A0A069ATB4 ComE operon protein 2 family protein n=37 Tax=Clostridiales TaxID=186802 RepID=A0A069ATB4_CLODI	Clostridioides difficile (Peptoclostridium difficile)
NCKUH21_01865	43	0.098	0		hypothetical protein	>UniRef90_C9YML2 Uncharacterized protein n=17 Tax=Clostridiales TaxID=186802 RepID=C9YML2_PEPDR	Peptoclostridium difficile (strain R20291) (Clostridium difficile)
NCKUH21_01866	168	0.255	0	immR_4	HTH-type transcriptional regulator ImmR	>UniRef90_A0A1R2F4J2 HTH-type transcriptional regulator immR n=49 Tax=Clostridiales TaxID=186802 RepID=A0A1R2F4J2_CLODI
NCKUH21_01867	265	0.107	0	ssuC_3	putative aliphatic sulfonates transport permease protein SsuC	>UniRef90_A0A031WDW3 ABC-type transport system, permease n=31 Tax=Clostridiales TaxID=186802 RepID=A0A031WDW3_CLODI	Clostridioides difficile (Peptoclostridium difficile)
NCKUH21_01868	531	0.143	0	hin_1	DNA-invertase hin	>UniRef90_A0A160X1P5 DNA-invertase hin n=48 Tax=Clostridiales TaxID=186802 RepID=A0A160X1P5_CLODI	Clostridioides difficile (Peptoclostridium difficile)
NCKUH21_01869	57	0.036	0		hypothetical protein	>UniRef90_C9YML8 Uncharacterized protein n=38 Tax=Clostridiales TaxID=186802 RepID=C9YML8_PEPDR	Peptoclostridium difficile (strain R20291) (Clostridium difficile)
NCKUH21_01870	375	0.098	0	adhE_2	aldehyde-alcohol dehydrogenase	>UniRef90_A0A069AEM1 Ethanolamine iron-dependent Alcohol dehydrogenase n=46 Tax=Clostridiales TaxID=186802 RepID=A0A069AEM1_CLODI	Clostridioides difficile (Peptoclostridium difficile)
NCKUH21_01871	115	0.132	0	pduU	propanediol utilization protein PduU	>UniRef90_A0A069AQY8 Ethanolamine carboxysome structural protein n=25 Tax=Clostridiales TaxID=186802 RepID=A0A069AQY8_CLODI	Clostridioides difficile (Peptoclostridium difficile)
NCKUH21_01872	148	0.131	0	pduV	propanediol utilization protein PduV	>UniRef90_T3DE92 Ethanolamine utilization protein, EutP n=32 Tax=Clostridiales TaxID=186802 RepID=T3DE92_CLODI	Clostridioides difficile CD160
NCKUH21_01873	190	0.128	0	pdtaR	putative transcriptional regulatory protein pdtaR	>UniRef90_A0A031WDW0 Fis family transcriptional regulator n=27 Tax=Clostridiales TaxID=186802 RepID=A0A031WDW0_CLODI	Clostridioides difficile (Peptoclostridium difficile)
NCKUH21_01874	468	0.123	0	pdtaS	putative sensor histidine kinase pdtaS	>UniRef90_A0A0N1I701 Putative sensor histidine kinase pdtaS n=40 Tax=Clostridiales TaxID=186802 RepID=A0A0N1I701_CLODI	Clostridioides difficile (Peptoclostridium difficile)
NCKUH21_01875	476	0.139	0		hypothetical protein	>UniRef90_A0A031WEV3 Ethanolamine ammonia-lyase n=57 Tax=Clostridiales TaxID=186802 RepID=A0A031WEV3_CLODI	Clostridioides difficile (Peptoclostridium difficile)
NCKUH21_01876	453	0.118	0	eutB	ethanolamine ammonia-lyase heavy chain	>UniRef90_A0A031WFZ1 Ethanolamine ammonia lyase large subunit n=36 Tax=Clostridiales TaxID=186802 RepID=A0A031WFZ1_CLODI	Clostridioides difficile (Peptoclostridium difficile)
NCKUH21_01877	292	0.095	0	eutC	ethanolamine ammonia-lyase light chain	>UniRef90_Q187M6 Ethanolamine ammonia-lyase light chain n=45 Tax=Clostridiales TaxID=186802 RepID=EUTC_PEPD6	Peptoclostridium difficile (strain 630) (Clostridium difficile)
NCKUH21_01878	216	0.085	0	eutL	ethanolamine utilization protein EutL	>UniRef90_T3DB78 Ethanolamine utilization protein EutL n=31 Tax=Clostridiales TaxID=186802 RepID=T3DB78_CLODI	Clostridioides difficile CD160
NCKUH21_01879	232	0.117	0	pduA_1	propanediol utilization protein PduA	>UniRef90_A0A1R2ETM1 Ethanolamine/propanediol utilisation protein n=46 Tax=Clostridiales TaxID=186802 RepID=A0A1R2ETM1_CLODI
NCKUH21_01880	488	0.088	0	adhE_3	aldehyde-alcohol dehydrogenase	>UniRef90_A0A1S0S5T3 Aldehyde-alcohol dehydrogenase n=49 Tax=Clostridiales TaxID=186802 RepID=A0A1S0S5T3_CLODI
NCKUH21_01881	94	0.077	0	pduA_2	propanediol utilization protein PduA	>UniRef90_A0A031WFY7 Carboxysome structural protein EutM n=28 Tax=Clostridiales TaxID=186802 RepID=A0A031WFY7_CLODI	Clostridioides difficile (Peptoclostridium difficile)
NCKUH21_01882	252	0.13	0		hypothetical protein	>UniRef90_A0A069ATT7 Cobalamin adenosyltransferase n=42 Tax=Clostridiales TaxID=186802 RepID=A0A069ATT7_CLODI	Clostridioides difficile (Peptoclostridium difficile)
NCKUH21_01883	208	0.108	0	pduL_1	phosphate propanoyltransferase	>UniRef90_Q187N2 Phosphate propanoyltransferase n=35 Tax=Clostridiales TaxID=186802 RepID=PDUL_PEPD6	Peptoclostridium difficile (strain 630) (Clostridium difficile)
[truncated: 1,999 more rows]
